# Supplementary material for: Parallel phonological processing of Chinese characters revealed by flankers tasks
Source: Front Psychol. 2023 Oct 6;14:1239256. doi: 10.3389/fpsyg.2023.1239256 (PMC10587470; doi:10.3389/fpsyg.2023.1239256)
Supplement: Supplementary file 1 [file Table_1.XLSX]

## Sheet: Table 1 A full list of stimuli
Lexical characters				Non-lexical characters
Target	Homophone flanker	Unrelated flanker		Target	Unrelated flanker
希	夕	寸		纮	虸	钆
义	艺	杂		㕸	畈	茤
庙	妙	冰		顸	屺	哓
项	向	问		竍	柃	矽
志	治	却		秖	耔	邟
侍	式	达		殶	仉	罖
页	夜	究		伡	祋	茆
尖	坚	寻		臤	秅	庅
公	攻	响		劢	钒	陊
诉	速	迎		虯	盵	洇
之	支	写		斾	丒	仳
线	限	郎		妅	罘	苙
纸	止	专		尀	羍	彣
对	队	收		牠	芠	茪
证	郑	块		泃	苄	弙
刻	客	显		帄	笁	昈
宜	仪	份		杌	穵	羑
味	位	外		玝	仺	怘
油	犹	括		刦	㪯	朶
胜	圣	宁		泍	厹	饤
宋	送	选		矷	苫	叴
机	鸡	净		衶	乬	昛
部	步	完		坱	灮	屶
美	每	界		弞	宄	払
石	时	许		朲	穻	帠
适	是	会		岘	秊	夘
府	抚	拥		杙	皃	氒
执	直	条		胨	枲	峀
泪	类	告		盰	毟	炓
吴	无	日		肸	㫚	厼
沉	尘	乔		阥	毖	圦
宫	功	江		抏	戔	杗
毕	闭	辰		祃	奌	斈
设	社	形		岋	岙	弅
呼	忽	充		姂	秂	夽
至	质	居		灱	迋	峃
观	官	花		肊	帍	矼
卫	未	久		佸	庀	朹
闻	文	月		牤	庋	囶
针	珍	促		枨	戹	㕯
头	投	纪		肞	辿	抋
气	弃	夺		忮	㔯	阨
句	具	早		炾	厾	亾
吉	极	该		秮	夃	疳
刺	次	认		怞	匇	凩
羊	扬	板		癿	㕂	宐
军	均	饭		竌	凮	囨
失	师	北		仦	団	夵
责	则	张		拀	灳	処
木	目	且		帉	㞋	帇
丝	思	复		岞	兏	虍
定	订	仆		讱	㲌	凨
言	严	岁		旼	厏	汔
显	险	秋		郆	屃	厈
始	使	科		驵	疘	廻
寺	四	回		纩	厒	戽
阳	洋	松		刾	㡺	谸
节	杰	召		沵	㘞	恧
青	轻	持		沩	奿	㓞
记	技	红		夝	扤	㝼
字	自	用		杢	圮	礽
典	点	百		劜	肜	彸
男	南	些		芓	饪	邶
尾	伟	扩		昗	呒	狁
施	诗	怀		壱	烀	欦
网	往	决		妛	柘	糺
私	司	度		夛	胂	扲
途	图	围		茰	钋	陁
习	席	层		呰	攽	舣
带	待	标		宊	昀	戋
互	护	刘		圥	枵	弡
闲	贤	弄		厺	讬	仂
现	县	余		夰	矸	斘
午	五	己		夈	怛	仫
麦	卖	帮		竎	阯	忇
势	事	两		夻	郛	犲
出	初	约		宍	敀	彾
或	货	亮		亊	汊	垴
乌	屋	序		窂	孡	伣
其	齐	另		毘	邞	邡
劳	牢	呈		贠	玢	旪
钟	终	找		㣻	轵	柽
因	音	宝		忎	浍	旫
士	世	马		灻	秬	泖
永	勇	茶		穾	诐	杩
织	枝	详		庣	邰	炶
礼	李	放		尥	圯	圷
归	规	议		込	扦	朐
厅	听	计		闿	阽	杋
乡	香	采		弎	玱	呍
店	电	求		厇	汵	哜
仙	先	安		乕	悱	扴
征	争	英		凷	邗	郐
权	全	它		疔	沭	朏
务	物	很		辺	枩	忩
立	历	存		辻	玎	択
林	临	拜		匟	钎	柁
育	玉	巴		広	诇	肷
示	市	交		冃	礿	忭
企	启	闪		勼	祊	仟
身	伸	阻		囝	迃	迮
守	手	西		庂	秏	拃
生	声	合		㦯	纴	忺
室	视	除		闬	驲	仡
助	住	河		爮	祊	朎
东	冬	忘		囜	垧	绋
利	力	又		廼	枧	戺
于	鱼	谷		屆	艸	汏
寿	受	各		匂	饧	柝
即	及	关		匞	浈	沜
周	州	必		秐	祄	呚
京	经	作		徃	岍	乩
西	吸	孔		钘	饦	妎
叔	书	由		攷	籺	泺
依	医	局		㣍	杪	炌
业	叶	补		狃	秌	氘
名	明	此		胑	圫	牉
在	再	尔		冱	佧	彺
训	迅	迟		圵	衼	阞
易	异	苏		攱	轷	矨

## Sheet: Table 2 Staircase results
	Estimated Threshold (ms)			Accuracy (%)			Trials count
Participant	S1	S2	Mean	S1	S2	Mean	S1	S2
1	50	38	44	82	85	83.5	77	77
2	56	62	59	91	85	88	96	82
3	42	29	35.5	80	85	82.5	79	76
4	30	49	39.5	85	85	85	92	71
5	57	14	35.5	80	92	86	69	107
6	57	21	39	81	84	82.5	76	69
7	48	36	42	84	84	84	96	87
8	54	44	49	90	84	87	109	71
9	44	40	42	76	86	81	55	86
10	62	42	52	83	81	82	52	102
11	61	46	53.5	82	82	82	79	64
12	15	20	17.5	88	85	86.5	92	96
13	52	47	49.5	85	83	84	61	81
14	32	43	37.5	90	84	87	79	70
15	44	46	45	80	85	82.5	69	89
16	49	26	37.5	88	81	84.5	82	71
17	50	25	37.5	81	81	81	93	63
18	45	61	53	88	85	86.5	69	91
19	50	31	40.5	83	84	83.5	68	110
20	48	53	50.5	90	86	88	93	96
21	46	31	38.5	90	83	86.5	114	77
22	95	47	71	93	77	85	110	69
23	136	115	125.5	77	86	81.5	75	77
24	64	55	59.5	72	78	75	64	71
25	63	50	56.5	83	89	86	93	135
26	65	42	53.5	82	88	85	85	82
27	29	36	32.5	88	79	83.5	99	77
28	30	40	35	84	94	89	92	125
29	39	43	41	85	85	85	92	66
30	44	45	44.5	88	81	84.5	63	79
S1, staircase 1 (ISI starting at 120ms); S2, staircase 2 (ISI starting at 6 ms).

## Sheet: Table 3 Raw data of RTs
Subject	Item	Condition	Lexicality	Experiment	RT(ms)
s1	w1	homophone	Lexical	original	537
s1	w2	homophone	Lexical	original	622
s1	w3	homophone	Lexical	original	516
s1	w4	homophone	Lexical	original	457
s1	w5	homophone	Lexical	original	721
s1	w6	homophone	Lexical	original	509
s1	w7	homophone	Lexical	original	443
s1	w8	homophone	Lexical	original	623
s1	w9	homophone	Lexical	original	541
s1	w10	homophone	Lexical	original	521
s1	w11	homophone	Lexical	original	419
s1	w12	homophone	Lexical	original	731
s1	w13	homophone	Lexical	original	540
s1	w14	homophone	Lexical	original	962
s1	w15	homophone	Lexical	original	540
s1	w16	homophone	Lexical	original	524
s1	w17	homophone	Lexical	original	485
s1	w18	homophone	Lexical	original	597
s1	w19	homophone	Lexical	original	448
s1	w20	homophone	Lexical	original	566
s1	w21	homophone	Lexical	original	440
s1	w22	homophone	Lexical	original	555
s1	w23	homophone	Lexical	original	686
s1	w24	homophone	Lexical	original	471
s1	w25	homophone	Lexical	original	391
s1	w26	homophone	Lexical	original	436
s1	w27	homophone	Lexical	original	664
s1	w28	homophone	Lexical	original	601
s1	w30	homophone	Lexical	original	523
s1	w31	homophone	Lexical	original	393
s1	w32	homophone	Lexical	original	488
s1	w33	homophone	Lexical	original	620
s1	w34	homophone	Lexical	original	441
s1	w35	homophone	Lexical	original	409
s1	w37	homophone	Lexical	original	486
s1	w38	homophone	Lexical	original	520
s1	w39	homophone	Lexical	original	612
s1	w40	homophone	Lexical	original	407
s1	w41	homophone	Lexical	original	552
s1	w42	homophone	Lexical	original	586
s1	w43	homophone	Lexical	original	421
s1	w44	homophone	Lexical	original	696
s1	w45	homophone	Lexical	original	590
s1	w46	homophone	Lexical	original	492
s1	w47	homophone	Lexical	original	439
s1	w48	homophone	Lexical	original	581
s1	w49	homophone	Lexical	original	413
s1	w50	homophone	Lexical	original	414
s1	w51	homophone	Lexical	original	533
s1	w52	homophone	Lexical	original	747
s1	w53	homophone	Lexical	original	559
s1	w54	homophone	Lexical	original	629
s1	w55	homophone	Lexical	original	564
s1	w56	homophone	Lexical	original	548
s1	w57	homophone	Lexical	original	482
s1	w58	homophone	Lexical	original	485
s1	w59	homophone	Lexical	original	546
s1	w60	homophone	Lexical	original	1051
s1	w61	homophone	Lexical	original	608
s1	w62	homophone	Lexical	original	356
s1	w63	homophone	Lexical	original	639
s1	w64	homophone	Lexical	original	630
s1	w65	homophone	Lexical	original	459
s1	w66	homophone	Lexical	original	525
s1	w67	homophone	Lexical	original	481
s1	w68	homophone	Lexical	original	496
s1	w69	homophone	Lexical	original	688
s1	w70	homophone	Lexical	original	632
s1	w71	homophone	Lexical	original	541
s1	w72	homophone	Lexical	original	458
s1	w73	homophone	Lexical	original	469
s1	w74	homophone	Lexical	original	472
s1	w75	homophone	Lexical	original	445
s1	w76	homophone	Lexical	original	451
s1	w77	homophone	Lexical	original	590
s1	w78	homophone	Lexical	original	393
s1	w79	homophone	Lexical	original	485
s1	w80	homophone	Lexical	original	424
s1	w81	homophone	Lexical	original	405
s1	w82	homophone	Lexical	original	421
s1	w83	homophone	Lexical	original	514
s1	w84	homophone	Lexical	original	474
s1	w85	homophone	Lexical	original	526
s1	w86	homophone	Lexical	original	454
s1	w87	homophone	Lexical	original	661
s1	w88	homophone	Lexical	original	439
s1	w89	homophone	Lexical	original	525
s1	w90	homophone	Lexical	original	588
s1	w91	homophone	Lexical	original	579
s1	w92	homophone	Lexical	original	652
s1	w93	homophone	Lexical	original	520
s1	w94	homophone	Lexical	original	440
s1	w95	homophone	Lexical	original	493
s1	w96	homophone	Lexical	original	447
s1	w97	homophone	Lexical	original	302
s1	w98	homophone	Lexical	original	454
s1	w99	homophone	Lexical	original	505
s1	w100	homophone	Lexical	original	581
s1	w101	homophone	Lexical	original	426
s1	w102	homophone	Lexical	original	588
s1	w104	homophone	Lexical	original	683
s1	w105	homophone	Lexical	original	455
s1	w106	homophone	Lexical	original	459
s1	w107	homophone	Lexical	original	428
s1	w108	homophone	Lexical	original	491
s1	w109	homophone	Lexical	original	368
s1	w110	homophone	Lexical	original	478
s1	w111	homophone	Lexical	original	486
s1	w112	homophone	Lexical	original	561
s1	w113	homophone	Lexical	original	418
s1	w114	homophone	Lexical	original	479
s1	w115	homophone	Lexical	original	491
s1	w116	homophone	Lexical	original	361
s1	w117	homophone	Lexical	original	578
s1	w118	homophone	Lexical	original	516
s1	w119	homophone	Lexical	original	535
s1	w120	homophone	Lexical	original	416
s1	w1	no-flanker	Lexical	original	626
s1	w2	no-flanker	Lexical	original	417
s1	w3	no-flanker	Lexical	original	601
s1	w4	no-flanker	Lexical	original	454
s1	w5	no-flanker	Lexical	original	496
s1	w6	no-flanker	Lexical	original	619
s1	w7	no-flanker	Lexical	original	548
s1	w8	no-flanker	Lexical	original	548
s1	w9	no-flanker	Lexical	original	481
s1	w10	no-flanker	Lexical	original	557
s1	w11	no-flanker	Lexical	original	652
s1	w12	no-flanker	Lexical	original	473
s1	w13	no-flanker	Lexical	original	481
s1	w14	no-flanker	Lexical	original	436
s1	w15	no-flanker	Lexical	original	519
s1	w16	no-flanker	Lexical	original	568
s1	w17	no-flanker	Lexical	original	710
s1	w18	no-flanker	Lexical	original	453
s1	w19	no-flanker	Lexical	original	527
s1	w20	no-flanker	Lexical	original	472
s1	w21	no-flanker	Lexical	original	434
s1	w22	no-flanker	Lexical	original	458
s1	w23	no-flanker	Lexical	original	371
s1	w24	no-flanker	Lexical	original	436
s1	w25	no-flanker	Lexical	original	349
s1	w26	no-flanker	Lexical	original	726
s1	w27	no-flanker	Lexical	original	454
s1	w28	no-flanker	Lexical	original	544
s1	w29	no-flanker	Lexical	original	676
s1	w30	no-flanker	Lexical	original	617
s1	w31	no-flanker	Lexical	original	522
s1	w32	no-flanker	Lexical	original	666
s1	w33	no-flanker	Lexical	original	472
s1	w34	no-flanker	Lexical	original	452
s1	w35	no-flanker	Lexical	original	387
s1	w36	no-flanker	Lexical	original	490
s1	w37	no-flanker	Lexical	original	493
s1	w38	no-flanker	Lexical	original	683
s1	w39	no-flanker	Lexical	original	401
s1	w40	no-flanker	Lexical	original	417
s1	w41	no-flanker	Lexical	original	340
s1	w42	no-flanker	Lexical	original	522
s1	w43	no-flanker	Lexical	original	553
s1	w44	no-flanker	Lexical	original	474
s1	w45	no-flanker	Lexical	original	550
s1	w46	no-flanker	Lexical	original	466
s1	w47	no-flanker	Lexical	original	495
s1	w48	no-flanker	Lexical	original	380
s1	w49	no-flanker	Lexical	original	456
s1	w50	no-flanker	Lexical	original	586
s1	w51	no-flanker	Lexical	original	456
s1	w52	no-flanker	Lexical	original	456
s1	w53	no-flanker	Lexical	original	442
s1	w54	no-flanker	Lexical	original	630
s1	w55	no-flanker	Lexical	original	579
s1	w56	no-flanker	Lexical	original	504
s1	w57	no-flanker	Lexical	original	504
s1	w58	no-flanker	Lexical	original	380
s1	w59	no-flanker	Lexical	original	507
s1	w60	no-flanker	Lexical	original	538
s1	w61	no-flanker	Lexical	original	440
s1	w62	no-flanker	Lexical	original	505
s1	w63	no-flanker	Lexical	original	499
s1	w64	no-flanker	Lexical	original	398
s1	w65	no-flanker	Lexical	original	399
s1	w66	no-flanker	Lexical	original	547
s1	w67	no-flanker	Lexical	original	424
s1	w68	no-flanker	Lexical	original	472
s1	w69	no-flanker	Lexical	original	479
s1	w70	no-flanker	Lexical	original	464
s1	w71	no-flanker	Lexical	original	882
s1	w72	no-flanker	Lexical	original	461
s1	w73	no-flanker	Lexical	original	642
s1	w74	no-flanker	Lexical	original	446
s1	w75	no-flanker	Lexical	original	549
s1	w76	no-flanker	Lexical	original	525
s1	w77	no-flanker	Lexical	original	586
s1	w78	no-flanker	Lexical	original	461
s1	w79	no-flanker	Lexical	original	446
s1	w80	no-flanker	Lexical	original	479
s1	w81	no-flanker	Lexical	original	420
s1	w82	no-flanker	Lexical	original	519
s1	w83	no-flanker	Lexical	original	439
s1	w84	no-flanker	Lexical	original	586
s1	w85	no-flanker	Lexical	original	521
s1	w86	no-flanker	Lexical	original	487
s1	w87	no-flanker	Lexical	original	485
s1	w88	no-flanker	Lexical	original	440
s1	w89	no-flanker	Lexical	original	438
s1	w90	no-flanker	Lexical	original	554
s1	w91	no-flanker	Lexical	original	528
s1	w92	no-flanker	Lexical	original	395
s1	w93	no-flanker	Lexical	original	639
s1	w94	no-flanker	Lexical	original	476
s1	w95	no-flanker	Lexical	original	1260
s1	w96	no-flanker	Lexical	original	434
s1	w97	no-flanker	Lexical	original	559
s1	w98	no-flanker	Lexical	original	510
s1	w99	no-flanker	Lexical	original	435
s1	w100	no-flanker	Lexical	original	504
s1	w101	no-flanker	Lexical	original	437
s1	w102	no-flanker	Lexical	original	476
s1	w103	no-flanker	Lexical	original	559
s1	w104	no-flanker	Lexical	original	483
s1	w105	no-flanker	Lexical	original	399
s1	w106	no-flanker	Lexical	original	583
s1	w107	no-flanker	Lexical	original	477
s1	w108	no-flanker	Lexical	original	436
s1	w109	no-flanker	Lexical	original	354
s1	w110	no-flanker	Lexical	original	532
s1	w111	no-flanker	Lexical	original	466
s1	w112	no-flanker	Lexical	original	494
s1	w113	no-flanker	Lexical	original	441
s1	w114	no-flanker	Lexical	original	522
s1	w115	no-flanker	Lexical	original	482
s1	w116	no-flanker	Lexical	original	506
s1	w117	no-flanker	Lexical	original	424
s1	w118	no-flanker	Lexical	original	466
s1	w119	no-flanker	Lexical	original	963
s1	w120	no-flanker	Lexical	original	448
s1	w1	unrelated	Lexical	original	442
s1	w2	unrelated	Lexical	original	625
s1	w3	unrelated	Lexical	original	640
s1	w4	unrelated	Lexical	original	539
s1	w5	unrelated	Lexical	original	503
s1	w6	unrelated	Lexical	original	424
s1	w7	unrelated	Lexical	original	427
s1	w8	unrelated	Lexical	original	523
s1	w9	unrelated	Lexical	original	491
s1	w10	unrelated	Lexical	original	490
s1	w11	unrelated	Lexical	original	552
s1	w12	unrelated	Lexical	original	462
s1	w13	unrelated	Lexical	original	625
s1	w14	unrelated	Lexical	original	596
s1	w15	unrelated	Lexical	original	439
s1	w16	unrelated	Lexical	original	553
s1	w17	unrelated	Lexical	original	603
s1	w18	unrelated	Lexical	original	431
s1	w19	unrelated	Lexical	original	467
s1	w20	unrelated	Lexical	original	544
s1	w22	unrelated	Lexical	original	531
s1	w23	unrelated	Lexical	original	476
s1	w24	unrelated	Lexical	original	456
s1	w25	unrelated	Lexical	original	422
s1	w26	unrelated	Lexical	original	697
s1	w27	unrelated	Lexical	original	440
s1	w28	unrelated	Lexical	original	639
s1	w29	unrelated	Lexical	original	448
s1	w30	unrelated	Lexical	original	488
s1	w31	unrelated	Lexical	original	386
s1	w32	unrelated	Lexical	original	509
s1	w33	unrelated	Lexical	original	606
s1	w34	unrelated	Lexical	original	605
s1	w35	unrelated	Lexical	original	524
s1	w36	unrelated	Lexical	original	404
s1	w37	unrelated	Lexical	original	405
s1	w38	unrelated	Lexical	original	511
s1	w39	unrelated	Lexical	original	427
s1	w40	unrelated	Lexical	original	470
s1	w41	unrelated	Lexical	original	683
s1	w42	unrelated	Lexical	original	508
s1	w43	unrelated	Lexical	original	453
s1	w44	unrelated	Lexical	original	446
s1	w45	unrelated	Lexical	original	439
s1	w46	unrelated	Lexical	original	377
s1	w47	unrelated	Lexical	original	767
s1	w48	unrelated	Lexical	original	497
s1	w49	unrelated	Lexical	original	553
s1	w50	unrelated	Lexical	original	428
s1	w51	unrelated	Lexical	original	572
s1	w52	unrelated	Lexical	original	495
s1	w53	unrelated	Lexical	original	430
s1	w54	unrelated	Lexical	original	731
s1	w55	unrelated	Lexical	original	568
s1	w56	unrelated	Lexical	original	448
s1	w57	unrelated	Lexical	original	457
s1	w58	unrelated	Lexical	original	577
s1	w59	unrelated	Lexical	original	486
s1	w60	unrelated	Lexical	original	444
s1	w61	unrelated	Lexical	original	483
s1	w62	unrelated	Lexical	original	664
s1	w63	unrelated	Lexical	original	889
s1	w64	unrelated	Lexical	original	480
s1	w65	unrelated	Lexical	original	552
s1	w66	unrelated	Lexical	original	573
s1	w67	unrelated	Lexical	original	463
s1	w68	unrelated	Lexical	original	512
s1	w69	unrelated	Lexical	original	689
s1	w70	unrelated	Lexical	original	485
s1	w71	unrelated	Lexical	original	579
s1	w72	unrelated	Lexical	original	469
s1	w73	unrelated	Lexical	original	596
s1	w74	unrelated	Lexical	original	367
s1	w75	unrelated	Lexical	original	464
s1	w76	unrelated	Lexical	original	649
s1	w77	unrelated	Lexical	original	494
s1	w78	unrelated	Lexical	original	487
s1	w79	unrelated	Lexical	original	619
s1	w80	unrelated	Lexical	original	589
s1	w81	unrelated	Lexical	original	740
s1	w82	unrelated	Lexical	original	686
s1	w83	unrelated	Lexical	original	524
s1	w84	unrelated	Lexical	original	324
s1	w85	unrelated	Lexical	original	656
s1	w86	unrelated	Lexical	original	564
s1	w87	unrelated	Lexical	original	428
s1	w88	unrelated	Lexical	original	676
s1	w89	unrelated	Lexical	original	441
s1	w90	unrelated	Lexical	original	623
s1	w91	unrelated	Lexical	original	537
s1	w92	unrelated	Lexical	original	568
s1	w93	unrelated	Lexical	original	495
s1	w94	unrelated	Lexical	original	561
s1	w95	unrelated	Lexical	original	834
s1	w96	unrelated	Lexical	original	580
s1	w97	unrelated	Lexical	original	687
s1	w98	unrelated	Lexical	original	491
s1	w99	unrelated	Lexical	original	503
s1	w100	unrelated	Lexical	original	540
s1	w101	unrelated	Lexical	original	552
s1	w102	unrelated	Lexical	original	909
s1	w103	unrelated	Lexical	original	435
s1	w104	unrelated	Lexical	original	565
s1	w105	unrelated	Lexical	original	645
s1	w106	unrelated	Lexical	original	586
s1	w107	unrelated	Lexical	original	597
s1	w108	unrelated	Lexical	original	451
s1	w109	unrelated	Lexical	original	643
s1	w110	unrelated	Lexical	original	532
s1	w111	unrelated	Lexical	original	501
s1	w112	unrelated	Lexical	original	500
s1	w113	unrelated	Lexical	original	477
s1	w115	unrelated	Lexical	original	526
s1	w116	unrelated	Lexical	original	568
s1	w117	unrelated	Lexical	original	490
s1	w118	unrelated	Lexical	original	517
s1	w119	unrelated	Lexical	original	542
s1	w120	unrelated	Lexical	original	502
s1	w1	unrelated	Non-lexical	original	467
s1	w2	unrelated	Non-lexical	original	685
s1	w3	unrelated	Non-lexical	original	688
s1	w4	unrelated	Non-lexical	original	644
s1	w5	unrelated	Non-lexical	original	498
s1	w6	unrelated	Non-lexical	original	492
s1	w7	unrelated	Non-lexical	original	633
s1	w8	unrelated	Non-lexical	original	608
s1	w9	unrelated	Non-lexical	original	617
s1	w10	unrelated	Non-lexical	original	684
s1	w11	unrelated	Non-lexical	original	769
s1	w12	unrelated	Non-lexical	original	712
s1	w13	unrelated	Non-lexical	original	706
s1	w14	unrelated	Non-lexical	original	666
s1	w15	unrelated	Non-lexical	original	714
s1	w16	unrelated	Non-lexical	original	562
s1	w17	unrelated	Non-lexical	original	591
s1	w18	unrelated	Non-lexical	original	716
s1	w19	unrelated	Non-lexical	original	570
s1	w20	unrelated	Non-lexical	original	535
s1	w21	unrelated	Non-lexical	original	694
s1	w22	unrelated	Non-lexical	original	519
s1	w23	unrelated	Non-lexical	original	531
s1	w24	unrelated	Non-lexical	original	568
s1	w25	unrelated	Non-lexical	original	541
s1	w26	unrelated	Non-lexical	original	581
s1	w27	unrelated	Non-lexical	original	589
s1	w28	unrelated	Non-lexical	original	542
s1	w29	unrelated	Non-lexical	original	620
s1	w31	unrelated	Non-lexical	original	644
s1	w32	unrelated	Non-lexical	original	503
s1	w33	unrelated	Non-lexical	original	960
s1	w34	unrelated	Non-lexical	original	627
s1	w35	unrelated	Non-lexical	original	712
s1	w36	unrelated	Non-lexical	original	663
s1	w37	unrelated	Non-lexical	original	534
s1	w38	unrelated	Non-lexical	original	758
s1	w39	unrelated	Non-lexical	original	532
s1	w40	unrelated	Non-lexical	original	559
s1	w41	unrelated	Non-lexical	original	573
s1	w42	unrelated	Non-lexical	original	502
s1	w43	unrelated	Non-lexical	original	583
s1	w44	unrelated	Non-lexical	original	816
s1	w45	unrelated	Non-lexical	original	846
s1	w46	unrelated	Non-lexical	original	558
s1	w47	unrelated	Non-lexical	original	625
s1	w48	unrelated	Non-lexical	original	803
s1	w49	unrelated	Non-lexical	original	562
s1	w50	unrelated	Non-lexical	original	761
s1	w51	unrelated	Non-lexical	original	506
s1	w52	unrelated	Non-lexical	original	672
s1	w53	unrelated	Non-lexical	original	1220
s1	w54	unrelated	Non-lexical	original	617
s1	w55	unrelated	Non-lexical	original	694
s1	w56	unrelated	Non-lexical	original	787
s1	w57	unrelated	Non-lexical	original	625
s1	w58	unrelated	Non-lexical	original	530
s1	w59	unrelated	Non-lexical	original	596
s1	w60	unrelated	Non-lexical	original	896
s1	w61	unrelated	Non-lexical	original	603
s1	w62	unrelated	Non-lexical	original	790
s1	w63	unrelated	Non-lexical	original	542
s1	w64	unrelated	Non-lexical	original	546
s1	w65	unrelated	Non-lexical	original	659
s1	w66	unrelated	Non-lexical	original	629
s1	w67	unrelated	Non-lexical	original	569
s1	w68	unrelated	Non-lexical	original	521
s1	w69	unrelated	Non-lexical	original	635
s1	w70	unrelated	Non-lexical	original	728
s1	w71	unrelated	Non-lexical	original	529
s1	w72	unrelated	Non-lexical	original	489
s1	w73	unrelated	Non-lexical	original	463
s1	w74	unrelated	Non-lexical	original	524
s1	w75	unrelated	Non-lexical	original	570
s1	w77	unrelated	Non-lexical	original	700
s1	w78	unrelated	Non-lexical	original	599
s1	w79	unrelated	Non-lexical	original	1203
s1	w80	unrelated	Non-lexical	original	546
s1	w81	unrelated	Non-lexical	original	725
s1	w82	unrelated	Non-lexical	original	655
s1	w83	unrelated	Non-lexical	original	560
s1	w84	unrelated	Non-lexical	original	444
s1	w85	unrelated	Non-lexical	original	990
s1	w86	unrelated	Non-lexical	original	521
s1	w87	unrelated	Non-lexical	original	498
s1	w88	unrelated	Non-lexical	original	467
s1	w89	unrelated	Non-lexical	original	503
s1	w90	unrelated	Non-lexical	original	991
s1	w91	unrelated	Non-lexical	original	720
s1	w92	unrelated	Non-lexical	original	610
s1	w93	unrelated	Non-lexical	original	1029
s1	w94	unrelated	Non-lexical	original	794
s1	w95	unrelated	Non-lexical	original	552
s1	w96	unrelated	Non-lexical	original	621
s1	w97	unrelated	Non-lexical	original	838
s1	w98	unrelated	Non-lexical	original	511
s1	w99	unrelated	Non-lexical	original	582
s1	w100	unrelated	Non-lexical	original	569
s1	w101	unrelated	Non-lexical	original	642
s1	w102	unrelated	Non-lexical	original	629
s1	w103	unrelated	Non-lexical	original	607
s1	w104	unrelated	Non-lexical	original	938
s1	w105	unrelated	Non-lexical	original	603
s1	w106	unrelated	Non-lexical	original	619
s1	w107	unrelated	Non-lexical	original	625
s1	w108	unrelated	Non-lexical	original	792
s1	w109	unrelated	Non-lexical	original	668
s1	w110	unrelated	Non-lexical	original	495
s1	w111	unrelated	Non-lexical	original	631
s1	w112	unrelated	Non-lexical	original	791
s1	w113	unrelated	Non-lexical	original	591
s1	w114	unrelated	Non-lexical	original	537
s1	w115	unrelated	Non-lexical	original	646
s1	w116	unrelated	Non-lexical	original	649
s1	w117	unrelated	Non-lexical	original	1029
s1	w118	unrelated	Non-lexical	original	623
s1	w119	unrelated	Non-lexical	original	542
s1	w120	unrelated	Non-lexical	original	475
s1	w1	no-flanker	Non-lexical	original	585
s1	w2	no-flanker	Non-lexical	original	520
s1	w3	no-flanker	Non-lexical	original	574
s1	w4	no-flanker	Non-lexical	original	743
s1	w6	no-flanker	Non-lexical	original	473
s1	w7	no-flanker	Non-lexical	original	529
s1	w8	no-flanker	Non-lexical	original	621
s1	w9	no-flanker	Non-lexical	original	651
s1	w10	no-flanker	Non-lexical	original	710
s1	w11	no-flanker	Non-lexical	original	762
s1	w12	no-flanker	Non-lexical	original	453
s1	w13	no-flanker	Non-lexical	original	800
s1	w14	no-flanker	Non-lexical	original	1151
s1	w15	no-flanker	Non-lexical	original	649
s1	w16	no-flanker	Non-lexical	original	558
s1	w17	no-flanker	Non-lexical	original	493
s1	w18	no-flanker	Non-lexical	original	698
s1	w19	no-flanker	Non-lexical	original	890
s1	w20	no-flanker	Non-lexical	original	649
s1	w21	no-flanker	Non-lexical	original	520
s1	w22	no-flanker	Non-lexical	original	558
s1	w23	no-flanker	Non-lexical	original	821
s1	w24	no-flanker	Non-lexical	original	781
s1	w25	no-flanker	Non-lexical	original	491
s1	w27	no-flanker	Non-lexical	original	649
s1	w28	no-flanker	Non-lexical	original	994
s1	w29	no-flanker	Non-lexical	original	725
s1	w30	no-flanker	Non-lexical	original	534
s1	w31	no-flanker	Non-lexical	original	511
s1	w32	no-flanker	Non-lexical	original	691
s1	w33	no-flanker	Non-lexical	original	736
s1	w34	no-flanker	Non-lexical	original	581
s1	w35	no-flanker	Non-lexical	original	506
s1	w36	no-flanker	Non-lexical	original	792
s1	w37	no-flanker	Non-lexical	original	534
s1	w38	no-flanker	Non-lexical	original	741
s1	w39	no-flanker	Non-lexical	original	654
s1	w40	no-flanker	Non-lexical	original	492
s1	w41	no-flanker	Non-lexical	original	680
s1	w42	no-flanker	Non-lexical	original	485
s1	w43	no-flanker	Non-lexical	original	749
s1	w44	no-flanker	Non-lexical	original	698
s1	w45	no-flanker	Non-lexical	original	809
s1	w46	no-flanker	Non-lexical	original	542
s1	w47	no-flanker	Non-lexical	original	593
s1	w48	no-flanker	Non-lexical	original	546
s1	w49	no-flanker	Non-lexical	original	729
s1	w50	no-flanker	Non-lexical	original	565
s1	w51	no-flanker	Non-lexical	original	1129
s1	w52	no-flanker	Non-lexical	original	650
s1	w53	no-flanker	Non-lexical	original	517
s1	w54	no-flanker	Non-lexical	original	534
s1	w55	no-flanker	Non-lexical	original	633
s1	w56	no-flanker	Non-lexical	original	854
s1	w57	no-flanker	Non-lexical	original	792
s1	w58	no-flanker	Non-lexical	original	566
s1	w59	no-flanker	Non-lexical	original	548
s1	w60	no-flanker	Non-lexical	original	810
s1	w61	no-flanker	Non-lexical	original	561
s1	w62	no-flanker	Non-lexical	original	602
s1	w63	no-flanker	Non-lexical	original	685
s1	w64	no-flanker	Non-lexical	original	850
s1	w65	no-flanker	Non-lexical	original	634
s1	w66	no-flanker	Non-lexical	original	513
s1	w67	no-flanker	Non-lexical	original	706
s1	w68	no-flanker	Non-lexical	original	559
s1	w69	no-flanker	Non-lexical	original	416
s1	w70	no-flanker	Non-lexical	original	1012
s1	w71	no-flanker	Non-lexical	original	644
s1	w72	no-flanker	Non-lexical	original	575
s1	w73	no-flanker	Non-lexical	original	774
s1	w75	no-flanker	Non-lexical	original	558
s1	w76	no-flanker	Non-lexical	original	573
s1	w77	no-flanker	Non-lexical	original	548
s1	w78	no-flanker	Non-lexical	original	598
s1	w80	no-flanker	Non-lexical	original	650
s1	w81	no-flanker	Non-lexical	original	592
s1	w82	no-flanker	Non-lexical	original	767
s1	w83	no-flanker	Non-lexical	original	680
s1	w84	no-flanker	Non-lexical	original	641
s1	w85	no-flanker	Non-lexical	original	1006
s1	w86	no-flanker	Non-lexical	original	584
s1	w87	no-flanker	Non-lexical	original	438
s1	w88	no-flanker	Non-lexical	original	567
s1	w89	no-flanker	Non-lexical	original	1049
s1	w90	no-flanker	Non-lexical	original	580
s1	w91	no-flanker	Non-lexical	original	457
s1	w92	no-flanker	Non-lexical	original	654
s1	w93	no-flanker	Non-lexical	original	716
s1	w94	no-flanker	Non-lexical	original	696
s1	w95	no-flanker	Non-lexical	original	526
s1	w96	no-flanker	Non-lexical	original	603
s1	w97	no-flanker	Non-lexical	original	897
s1	w98	no-flanker	Non-lexical	original	697
s1	w99	no-flanker	Non-lexical	original	609
s1	w100	no-flanker	Non-lexical	original	1498
s1	w101	no-flanker	Non-lexical	original	685
s1	w102	no-flanker	Non-lexical	original	562
s1	w103	no-flanker	Non-lexical	original	644
s1	w104	no-flanker	Non-lexical	original	711
s1	w105	no-flanker	Non-lexical	original	507
s1	w106	no-flanker	Non-lexical	original	496
s1	w107	no-flanker	Non-lexical	original	644
s1	w108	no-flanker	Non-lexical	original	580
s1	w109	no-flanker	Non-lexical	original	676
s1	w110	no-flanker	Non-lexical	original	670
s1	w111	no-flanker	Non-lexical	original	576
s1	w112	no-flanker	Non-lexical	original	568
s1	w113	no-flanker	Non-lexical	original	688
s1	w114	no-flanker	Non-lexical	original	917
s1	w115	no-flanker	Non-lexical	original	442
s1	w116	no-flanker	Non-lexical	original	929
s1	w117	no-flanker	Non-lexical	original	628
s1	w118	no-flanker	Non-lexical	original	676
s1	w119	no-flanker	Non-lexical	original	551
s1	w120	no-flanker	Non-lexical	original	429
s1	w1	unrelated	Non-lexical	original	549
s1	w2	unrelated	Non-lexical	original	580
s1	w3	unrelated	Non-lexical	original	644
s1	w4	unrelated	Non-lexical	original	466
s1	w5	unrelated	Non-lexical	original	549
s1	w6	unrelated	Non-lexical	original	612
s1	w7	unrelated	Non-lexical	original	742
s1	w8	unrelated	Non-lexical	original	520
s1	w9	unrelated	Non-lexical	original	584
s1	w10	unrelated	Non-lexical	original	642
s1	w11	unrelated	Non-lexical	original	628
s1	w12	unrelated	Non-lexical	original	652
s1	w13	unrelated	Non-lexical	original	424
s1	w14	unrelated	Non-lexical	original	588
s1	w15	unrelated	Non-lexical	original	721
s1	w16	unrelated	Non-lexical	original	518
s1	w17	unrelated	Non-lexical	original	512
s1	w18	unrelated	Non-lexical	original	762
s1	w19	unrelated	Non-lexical	original	515
s1	w20	unrelated	Non-lexical	original	560
s1	w21	unrelated	Non-lexical	original	575
s1	w22	unrelated	Non-lexical	original	758
s1	w23	unrelated	Non-lexical	original	710
s1	w24	unrelated	Non-lexical	original	594
s1	w25	unrelated	Non-lexical	original	549
s1	w26	unrelated	Non-lexical	original	791
s1	w27	unrelated	Non-lexical	original	543
s1	w28	unrelated	Non-lexical	original	679
s1	w29	unrelated	Non-lexical	original	595
s1	w30	unrelated	Non-lexical	original	511
s1	w31	unrelated	Non-lexical	original	694
s1	w32	unrelated	Non-lexical	original	435
s1	w33	unrelated	Non-lexical	original	718
s1	w34	unrelated	Non-lexical	original	478
s1	w35	unrelated	Non-lexical	original	556
s1	w36	unrelated	Non-lexical	original	543
s1	w37	unrelated	Non-lexical	original	450
s1	w38	unrelated	Non-lexical	original	934
s1	w39	unrelated	Non-lexical	original	493
s1	w40	unrelated	Non-lexical	original	481
s1	w41	unrelated	Non-lexical	original	562
s1	w42	unrelated	Non-lexical	original	694
s1	w43	unrelated	Non-lexical	original	544
s1	w44	unrelated	Non-lexical	original	509
s1	w45	unrelated	Non-lexical	original	616
s1	w46	unrelated	Non-lexical	original	500
s1	w47	unrelated	Non-lexical	original	595
s1	w48	unrelated	Non-lexical	original	634
s1	w49	unrelated	Non-lexical	original	482
s1	w50	unrelated	Non-lexical	original	544
s1	w51	unrelated	Non-lexical	original	837
s1	w52	unrelated	Non-lexical	original	716
s1	w53	unrelated	Non-lexical	original	678
s1	w55	unrelated	Non-lexical	original	554
s1	w56	unrelated	Non-lexical	original	707
s1	w57	unrelated	Non-lexical	original	555
s1	w58	unrelated	Non-lexical	original	584
s1	w59	unrelated	Non-lexical	original	564
s1	w60	unrelated	Non-lexical	original	617
s1	w61	unrelated	Non-lexical	original	572
s1	w62	unrelated	Non-lexical	original	651
s1	w63	unrelated	Non-lexical	original	582
s1	w64	unrelated	Non-lexical	original	707
s1	w65	unrelated	Non-lexical	original	503
s1	w66	unrelated	Non-lexical	original	478
s1	w67	unrelated	Non-lexical	original	529
s1	w68	unrelated	Non-lexical	original	490
s1	w69	unrelated	Non-lexical	original	706
s1	w70	unrelated	Non-lexical	original	767
s1	w71	unrelated	Non-lexical	original	492
s1	w72	unrelated	Non-lexical	original	694
s1	w73	unrelated	Non-lexical	original	635
s1	w74	unrelated	Non-lexical	original	540
s1	w75	unrelated	Non-lexical	original	581
s1	w76	unrelated	Non-lexical	original	651
s1	w77	unrelated	Non-lexical	original	495
s1	w78	unrelated	Non-lexical	original	418
s1	w80	unrelated	Non-lexical	original	537
s1	w81	unrelated	Non-lexical	original	646
s1	w82	unrelated	Non-lexical	original	594
s1	w83	unrelated	Non-lexical	original	504
s1	w84	unrelated	Non-lexical	original	419
s1	w85	unrelated	Non-lexical	original	847
s1	w86	unrelated	Non-lexical	original	606
s1	w87	unrelated	Non-lexical	original	521
s1	w88	unrelated	Non-lexical	original	663
s1	w89	unrelated	Non-lexical	original	532
s1	w90	unrelated	Non-lexical	original	544
s1	w91	unrelated	Non-lexical	original	546
s1	w92	unrelated	Non-lexical	original	671
s1	w93	unrelated	Non-lexical	original	701
s1	w94	unrelated	Non-lexical	original	663
s1	w95	unrelated	Non-lexical	original	613
s1	w96	unrelated	Non-lexical	original	931
s1	w97	unrelated	Non-lexical	original	702
s1	w98	unrelated	Non-lexical	original	722
s1	w99	unrelated	Non-lexical	original	486
s1	w100	unrelated	Non-lexical	original	687
s1	w101	unrelated	Non-lexical	original	516
s1	w102	unrelated	Non-lexical	original	595
s1	w103	unrelated	Non-lexical	original	671
s1	w104	unrelated	Non-lexical	original	1115
s1	w105	unrelated	Non-lexical	original	674
s1	w106	unrelated	Non-lexical	original	476
s1	w107	unrelated	Non-lexical	original	534
s1	w108	unrelated	Non-lexical	original	509
s1	w109	unrelated	Non-lexical	original	600
s1	w110	unrelated	Non-lexical	original	667
s1	w111	unrelated	Non-lexical	original	546
s1	w112	unrelated	Non-lexical	original	605
s1	w113	unrelated	Non-lexical	original	528
s1	w114	unrelated	Non-lexical	original	600
s1	w115	unrelated	Non-lexical	original	610
s1	w116	unrelated	Non-lexical	original	694
s1	w117	unrelated	Non-lexical	original	848
s1	w118	unrelated	Non-lexical	original	670
s1	w119	unrelated	Non-lexical	original	618
s1	w120	unrelated	Non-lexical	original	632
s2	w1	homophone	Lexical	original	589
s2	w2	homophone	Lexical	original	590
s2	w3	homophone	Lexical	original	517
s2	w4	homophone	Lexical	original	481
s2	w6	homophone	Lexical	original	601
s2	w7	homophone	Lexical	original	536
s2	w8	homophone	Lexical	original	486
s2	w9	homophone	Lexical	original	482
s2	w10	homophone	Lexical	original	660
s2	w11	homophone	Lexical	original	591
s2	w12	homophone	Lexical	original	630
s2	w13	homophone	Lexical	original	528
s2	w14	homophone	Lexical	original	550
s2	w15	homophone	Lexical	original	487
s2	w16	homophone	Lexical	original	482
s2	w17	homophone	Lexical	original	601
s2	w18	homophone	Lexical	original	590
s2	w19	homophone	Lexical	original	405
s2	w20	homophone	Lexical	original	528
s2	w21	homophone	Lexical	original	510
s2	w22	homophone	Lexical	original	557
s2	w23	homophone	Lexical	original	518
s2	w24	homophone	Lexical	original	451
s2	w25	homophone	Lexical	original	529
s2	w27	homophone	Lexical	original	692
s2	w28	homophone	Lexical	original	631
s2	w29	homophone	Lexical	original	532
s2	w30	homophone	Lexical	original	696
s2	w31	homophone	Lexical	original	608
s2	w32	homophone	Lexical	original	566
s2	w33	homophone	Lexical	original	678
s2	w34	homophone	Lexical	original	414
s2	w35	homophone	Lexical	original	439
s2	w36	homophone	Lexical	original	460
s2	w37	homophone	Lexical	original	546
s2	w38	homophone	Lexical	original	668
s2	w39	homophone	Lexical	original	567
s2	w40	homophone	Lexical	original	525
s2	w41	homophone	Lexical	original	540
s2	w42	homophone	Lexical	original	560
s2	w43	homophone	Lexical	original	548
s2	w44	homophone	Lexical	original	510
s2	w45	homophone	Lexical	original	608
s2	w46	homophone	Lexical	original	491
s2	w48	homophone	Lexical	original	616
s2	w49	homophone	Lexical	original	500
s2	w50	homophone	Lexical	original	567
s2	w51	homophone	Lexical	original	516
s2	w52	homophone	Lexical	original	648
s2	w54	homophone	Lexical	original	591
s2	w55	homophone	Lexical	original	552
s2	w56	homophone	Lexical	original	600
s2	w57	homophone	Lexical	original	618
s2	w58	homophone	Lexical	original	527
s2	w59	homophone	Lexical	original	564
s2	w60	homophone	Lexical	original	551
s2	w62	homophone	Lexical	original	556
s2	w63	homophone	Lexical	original	784
s2	w64	homophone	Lexical	original	488
s2	w65	homophone	Lexical	original	460
s2	w66	homophone	Lexical	original	642
s2	w67	homophone	Lexical	original	468
s2	w68	homophone	Lexical	original	488
s2	w69	homophone	Lexical	original	590
s2	w70	homophone	Lexical	original	569
s2	w71	homophone	Lexical	original	666
s2	w72	homophone	Lexical	original	433
s2	w73	homophone	Lexical	original	544
s2	w74	homophone	Lexical	original	473
s2	w75	homophone	Lexical	original	637
s2	w76	homophone	Lexical	original	754
s2	w77	homophone	Lexical	original	474
s2	w78	homophone	Lexical	original	501
s2	w79	homophone	Lexical	original	431
s2	w80	homophone	Lexical	original	632
s2	w81	homophone	Lexical	original	521
s2	w82	homophone	Lexical	original	524
s2	w83	homophone	Lexical	original	698
s2	w84	homophone	Lexical	original	774
s2	w85	homophone	Lexical	original	649
s2	w86	homophone	Lexical	original	451
s2	w87	homophone	Lexical	original	517
s2	w88	homophone	Lexical	original	501
s2	w89	homophone	Lexical	original	585
s2	w90	homophone	Lexical	original	531
s2	w91	homophone	Lexical	original	489
s2	w92	homophone	Lexical	original	645
s2	w93	homophone	Lexical	original	609
s2	w94	homophone	Lexical	original	539
s2	w95	homophone	Lexical	original	519
s2	w96	homophone	Lexical	original	501
s2	w97	homophone	Lexical	original	577
s2	w98	homophone	Lexical	original	525
s2	w99	homophone	Lexical	original	591
s2	w100	homophone	Lexical	original	520
s2	w101	homophone	Lexical	original	467
s2	w102	homophone	Lexical	original	598
s2	w103	homophone	Lexical	original	566
s2	w104	homophone	Lexical	original	708
s2	w105	homophone	Lexical	original	599
s2	w106	homophone	Lexical	original	703
s2	w107	homophone	Lexical	original	590
s2	w108	homophone	Lexical	original	541
s2	w109	homophone	Lexical	original	609
s2	w110	homophone	Lexical	original	566
s2	w111	homophone	Lexical	original	517
s2	w112	homophone	Lexical	original	612
s2	w113	homophone	Lexical	original	497
s2	w115	homophone	Lexical	original	578
s2	w116	homophone	Lexical	original	442
s2	w117	homophone	Lexical	original	585
s2	w118	homophone	Lexical	original	599
s2	w119	homophone	Lexical	original	496
s2	w120	homophone	Lexical	original	566
s2	w1	no-flanker	Lexical	original	640
s2	w2	no-flanker	Lexical	original	544
s2	w3	no-flanker	Lexical	original	564
s2	w4	no-flanker	Lexical	original	460
s2	w5	no-flanker	Lexical	original	508
s2	w6	no-flanker	Lexical	original	518
s2	w7	no-flanker	Lexical	original	643
s2	w8	no-flanker	Lexical	original	674
s2	w9	no-flanker	Lexical	original	431
s2	w10	no-flanker	Lexical	original	390
s2	w11	no-flanker	Lexical	original	504
s2	w12	no-flanker	Lexical	original	448
s2	w13	no-flanker	Lexical	original	641
s2	w14	no-flanker	Lexical	original	472
s2	w15	no-flanker	Lexical	original	856
s2	w16	no-flanker	Lexical	original	590
s2	w17	no-flanker	Lexical	original	596
s2	w18	no-flanker	Lexical	original	473
s2	w19	no-flanker	Lexical	original	581
s2	w20	no-flanker	Lexical	original	461
s2	w21	no-flanker	Lexical	original	440
s2	w22	no-flanker	Lexical	original	431
s2	w23	no-flanker	Lexical	original	567
s2	w24	no-flanker	Lexical	original	766
s2	w25	no-flanker	Lexical	original	391
s2	w26	no-flanker	Lexical	original	749
s2	w27	no-flanker	Lexical	original	502
s2	w28	no-flanker	Lexical	original	469
s2	w29	no-flanker	Lexical	original	468
s2	w30	no-flanker	Lexical	original	552
s2	w31	no-flanker	Lexical	original	492
s2	w32	no-flanker	Lexical	original	588
s2	w33	no-flanker	Lexical	original	630
s2	w34	no-flanker	Lexical	original	570
s2	w35	no-flanker	Lexical	original	524
s2	w36	no-flanker	Lexical	original	512
s2	w37	no-flanker	Lexical	original	527
s2	w38	no-flanker	Lexical	original	668
s2	w39	no-flanker	Lexical	original	390
s2	w40	no-flanker	Lexical	original	693
s2	w41	no-flanker	Lexical	original	528
s2	w42	no-flanker	Lexical	original	659
s2	w43	no-flanker	Lexical	original	451
s2	w44	no-flanker	Lexical	original	627
s2	w45	no-flanker	Lexical	original	520
s2	w46	no-flanker	Lexical	original	530
s2	w47	no-flanker	Lexical	original	528
s2	w48	no-flanker	Lexical	original	632
s2	w49	no-flanker	Lexical	original	440
s2	w50	no-flanker	Lexical	original	566
s2	w51	no-flanker	Lexical	original	762
s2	w52	no-flanker	Lexical	original	529
s2	w53	no-flanker	Lexical	original	520
s2	w54	no-flanker	Lexical	original	726
s2	w55	no-flanker	Lexical	original	522
s2	w56	no-flanker	Lexical	original	720
s2	w57	no-flanker	Lexical	original	656
s2	w58	no-flanker	Lexical	original	431
s2	w59	no-flanker	Lexical	original	450
s2	w60	no-flanker	Lexical	original	514
s2	w61	no-flanker	Lexical	original	536
s2	w62	no-flanker	Lexical	original	593
s2	w64	no-flanker	Lexical	original	678
s2	w65	no-flanker	Lexical	original	495
s2	w67	no-flanker	Lexical	original	598
s2	w68	no-flanker	Lexical	original	521
s2	w69	no-flanker	Lexical	original	470
s2	w70	no-flanker	Lexical	original	650
s2	w71	no-flanker	Lexical	original	508
s2	w72	no-flanker	Lexical	original	498
s2	w73	no-flanker	Lexical	original	590
s2	w74	no-flanker	Lexical	original	534
s2	w75	no-flanker	Lexical	original	423
s2	w76	no-flanker	Lexical	original	503
s2	w77	no-flanker	Lexical	original	492
s2	w78	no-flanker	Lexical	original	518
s2	w79	no-flanker	Lexical	original	546
s2	w80	no-flanker	Lexical	original	422
s2	w81	no-flanker	Lexical	original	571
s2	w82	no-flanker	Lexical	original	567
s2	w83	no-flanker	Lexical	original	405
s2	w85	no-flanker	Lexical	original	609
s2	w86	no-flanker	Lexical	original	483
s2	w87	no-flanker	Lexical	original	494
s2	w88	no-flanker	Lexical	original	533
s2	w89	no-flanker	Lexical	original	625
s2	w90	no-flanker	Lexical	original	660
s2	w91	no-flanker	Lexical	original	456
s2	w92	no-flanker	Lexical	original	493
s2	w93	no-flanker	Lexical	original	518
s2	w94	no-flanker	Lexical	original	582
s2	w95	no-flanker	Lexical	original	642
s2	w97	no-flanker	Lexical	original	573
s2	w98	no-flanker	Lexical	original	493
s2	w99	no-flanker	Lexical	original	546
s2	w100	no-flanker	Lexical	original	424
s2	w101	no-flanker	Lexical	original	606
s2	w102	no-flanker	Lexical	original	527
s2	w103	no-flanker	Lexical	original	460
s2	w104	no-flanker	Lexical	original	546
s2	w105	no-flanker	Lexical	original	523
s2	w106	no-flanker	Lexical	original	682
s2	w107	no-flanker	Lexical	original	499
s2	w108	no-flanker	Lexical	original	475
s2	w109	no-flanker	Lexical	original	574
s2	w110	no-flanker	Lexical	original	458
s2	w111	no-flanker	Lexical	original	486
s2	w112	no-flanker	Lexical	original	548
s2	w113	no-flanker	Lexical	original	551
s2	w114	no-flanker	Lexical	original	527
s2	w115	no-flanker	Lexical	original	424
s2	w116	no-flanker	Lexical	original	477
s2	w117	no-flanker	Lexical	original	509
s2	w118	no-flanker	Lexical	original	585
s2	w119	no-flanker	Lexical	original	437
s2	w120	no-flanker	Lexical	original	459
s2	w1	unrelated	Lexical	original	545
s2	w2	unrelated	Lexical	original	549
s2	w3	unrelated	Lexical	original	590
s2	w4	unrelated	Lexical	original	501
s2	w6	unrelated	Lexical	original	527
s2	w7	unrelated	Lexical	original	494
s2	w8	unrelated	Lexical	original	619
s2	w9	unrelated	Lexical	original	513
s2	w10	unrelated	Lexical	original	529
s2	w11	unrelated	Lexical	original	506
s2	w12	unrelated	Lexical	original	631
s2	w13	unrelated	Lexical	original	525
s2	w14	unrelated	Lexical	original	471
s2	w15	unrelated	Lexical	original	489
s2	w16	unrelated	Lexical	original	491
s2	w17	unrelated	Lexical	original	609
s2	w18	unrelated	Lexical	original	505
s2	w19	unrelated	Lexical	original	556
s2	w20	unrelated	Lexical	original	446
s2	w21	unrelated	Lexical	original	476
s2	w22	unrelated	Lexical	original	535
s2	w23	unrelated	Lexical	original	596
s2	w24	unrelated	Lexical	original	552
s2	w25	unrelated	Lexical	original	456
s2	w26	unrelated	Lexical	original	653
s2	w27	unrelated	Lexical	original	528
s2	w28	unrelated	Lexical	original	496
s2	w29	unrelated	Lexical	original	638
s2	w30	unrelated	Lexical	original	585
s2	w31	unrelated	Lexical	original	583
s2	w32	unrelated	Lexical	original	573
s2	w33	unrelated	Lexical	original	558
s2	w34	unrelated	Lexical	original	532
s2	w35	unrelated	Lexical	original	532
s2	w36	unrelated	Lexical	original	482
s2	w37	unrelated	Lexical	original	523
s2	w38	unrelated	Lexical	original	596
s2	w39	unrelated	Lexical	original	493
s2	w40	unrelated	Lexical	original	624
s2	w41	unrelated	Lexical	original	699
s2	w42	unrelated	Lexical	original	532
s2	w43	unrelated	Lexical	original	621
s2	w44	unrelated	Lexical	original	630
s2	w45	unrelated	Lexical	original	587
s2	w46	unrelated	Lexical	original	527
s2	w47	unrelated	Lexical	original	745
s2	w48	unrelated	Lexical	original	506
s2	w49	unrelated	Lexical	original	518
s2	w50	unrelated	Lexical	original	585
s2	w51	unrelated	Lexical	original	439
s2	w52	unrelated	Lexical	original	562
s2	w53	unrelated	Lexical	original	528
s2	w54	unrelated	Lexical	original	661
s2	w55	unrelated	Lexical	original	659
s2	w56	unrelated	Lexical	original	505
s2	w57	unrelated	Lexical	original	506
s2	w58	unrelated	Lexical	original	625
s2	w59	unrelated	Lexical	original	563
s2	w60	unrelated	Lexical	original	493
s2	w61	unrelated	Lexical	original	401
s2	w62	unrelated	Lexical	original	576
s2	w64	unrelated	Lexical	original	583
s2	w65	unrelated	Lexical	original	573
s2	w67	unrelated	Lexical	original	716
s2	w68	unrelated	Lexical	original	488
s2	w69	unrelated	Lexical	original	632
s2	w70	unrelated	Lexical	original	462
s2	w71	unrelated	Lexical	original	602
s2	w72	unrelated	Lexical	original	570
s2	w73	unrelated	Lexical	original	641
s2	w74	unrelated	Lexical	original	575
s2	w75	unrelated	Lexical	original	470
s2	w76	unrelated	Lexical	original	585
s2	w77	unrelated	Lexical	original	548
s2	w79	unrelated	Lexical	original	516
s2	w80	unrelated	Lexical	original	473
s2	w81	unrelated	Lexical	original	567
s2	w82	unrelated	Lexical	original	638
s2	w83	unrelated	Lexical	original	570
s2	w84	unrelated	Lexical	original	479
s2	w85	unrelated	Lexical	original	548
s2	w86	unrelated	Lexical	original	477
s2	w87	unrelated	Lexical	original	483
s2	w88	unrelated	Lexical	original	570
s2	w89	unrelated	Lexical	original	544
s2	w90	unrelated	Lexical	original	646
s2	w91	unrelated	Lexical	original	480
s2	w92	unrelated	Lexical	original	623
s2	w93	unrelated	Lexical	original	686
s2	w94	unrelated	Lexical	original	412
s2	w95	unrelated	Lexical	original	509
s2	w96	unrelated	Lexical	original	453
s2	w97	unrelated	Lexical	original	722
s2	w98	unrelated	Lexical	original	464
s2	w99	unrelated	Lexical	original	559
s2	w100	unrelated	Lexical	original	537
s2	w102	unrelated	Lexical	original	578
s2	w103	unrelated	Lexical	original	658
s2	w104	unrelated	Lexical	original	643
s2	w105	unrelated	Lexical	original	654
s2	w106	unrelated	Lexical	original	603
s2	w107	unrelated	Lexical	original	507
s2	w108	unrelated	Lexical	original	487
s2	w109	unrelated	Lexical	original	660
s2	w110	unrelated	Lexical	original	578
s2	w111	unrelated	Lexical	original	602
s2	w112	unrelated	Lexical	original	696
s2	w113	unrelated	Lexical	original	628
s2	w114	unrelated	Lexical	original	589
s2	w115	unrelated	Lexical	original	710
s2	w116	unrelated	Lexical	original	786
s2	w117	unrelated	Lexical	original	531
s2	w118	unrelated	Lexical	original	792
s2	w119	unrelated	Lexical	original	602
s2	w120	unrelated	Lexical	original	692
s2	w1	unrelated	Non-lexical	original	545
s2	w2	unrelated	Non-lexical	original	631
s2	w3	unrelated	Non-lexical	original	466
s2	w4	unrelated	Non-lexical	original	465
s2	w5	unrelated	Non-lexical	original	540
s2	w6	unrelated	Non-lexical	original	451
s2	w7	unrelated	Non-lexical	original	551
s2	w8	unrelated	Non-lexical	original	457
s2	w9	unrelated	Non-lexical	original	407
s2	w10	unrelated	Non-lexical	original	538
s2	w11	unrelated	Non-lexical	original	457
s2	w12	unrelated	Non-lexical	original	515
s2	w13	unrelated	Non-lexical	original	485
s2	w14	unrelated	Non-lexical	original	440
s2	w15	unrelated	Non-lexical	original	534
s2	w16	unrelated	Non-lexical	original	444
s2	w17	unrelated	Non-lexical	original	456
s2	w18	unrelated	Non-lexical	original	633
s2	w19	unrelated	Non-lexical	original	467
s2	w20	unrelated	Non-lexical	original	604
s2	w21	unrelated	Non-lexical	original	523
s2	w22	unrelated	Non-lexical	original	428
s2	w23	unrelated	Non-lexical	original	568
s2	w24	unrelated	Non-lexical	original	507
s2	w25	unrelated	Non-lexical	original	513
s2	w26	unrelated	Non-lexical	original	645
s2	w27	unrelated	Non-lexical	original	485
s2	w28	unrelated	Non-lexical	original	448
s2	w29	unrelated	Non-lexical	original	468
s2	w30	unrelated	Non-lexical	original	447
s2	w31	unrelated	Non-lexical	original	421
s2	w32	unrelated	Non-lexical	original	484
s2	w33	unrelated	Non-lexical	original	585
s2	w35	unrelated	Non-lexical	original	489
s2	w36	unrelated	Non-lexical	original	444
s2	w37	unrelated	Non-lexical	original	430
s2	w38	unrelated	Non-lexical	original	654
s2	w39	unrelated	Non-lexical	original	480
s2	w40	unrelated	Non-lexical	original	432
s2	w41	unrelated	Non-lexical	original	451
s2	w42	unrelated	Non-lexical	original	645
s2	w43	unrelated	Non-lexical	original	831
s2	w44	unrelated	Non-lexical	original	433
s2	w45	unrelated	Non-lexical	original	577
s2	w46	unrelated	Non-lexical	original	589
s2	w47	unrelated	Non-lexical	original	539
s2	w48	unrelated	Non-lexical	original	627
s2	w49	unrelated	Non-lexical	original	449
s2	w50	unrelated	Non-lexical	original	512
s2	w51	unrelated	Non-lexical	original	594
s2	w52	unrelated	Non-lexical	original	647
s2	w53	unrelated	Non-lexical	original	448
s2	w54	unrelated	Non-lexical	original	402
s2	w55	unrelated	Non-lexical	original	520
s2	w56	unrelated	Non-lexical	original	415
s2	w57	unrelated	Non-lexical	original	565
s2	w58	unrelated	Non-lexical	original	532
s2	w59	unrelated	Non-lexical	original	432
s2	w60	unrelated	Non-lexical	original	506
s2	w61	unrelated	Non-lexical	original	637
s2	w62	unrelated	Non-lexical	original	459
s2	w63	unrelated	Non-lexical	original	458
s2	w64	unrelated	Non-lexical	original	379
s2	w65	unrelated	Non-lexical	original	397
s2	w66	unrelated	Non-lexical	original	528
s2	w67	unrelated	Non-lexical	original	509
s2	w68	unrelated	Non-lexical	original	371
s2	w69	unrelated	Non-lexical	original	465
s2	w70	unrelated	Non-lexical	original	526
s2	w71	unrelated	Non-lexical	original	543
s2	w72	unrelated	Non-lexical	original	446
s2	w73	unrelated	Non-lexical	original	541
s2	w74	unrelated	Non-lexical	original	478
s2	w75	unrelated	Non-lexical	original	478
s2	w76	unrelated	Non-lexical	original	607
s2	w77	unrelated	Non-lexical	original	453
s2	w78	unrelated	Non-lexical	original	383
s2	w79	unrelated	Non-lexical	original	458
s2	w80	unrelated	Non-lexical	original	598
s2	w81	unrelated	Non-lexical	original	557
s2	w82	unrelated	Non-lexical	original	437
s2	w83	unrelated	Non-lexical	original	534
s2	w84	unrelated	Non-lexical	original	595
s2	w85	unrelated	Non-lexical	original	589
s2	w86	unrelated	Non-lexical	original	498
s2	w87	unrelated	Non-lexical	original	445
s2	w88	unrelated	Non-lexical	original	507
s2	w89	unrelated	Non-lexical	original	439
s2	w90	unrelated	Non-lexical	original	582
s2	w91	unrelated	Non-lexical	original	619
s2	w92	unrelated	Non-lexical	original	447
s2	w93	unrelated	Non-lexical	original	606
s2	w94	unrelated	Non-lexical	original	473
s2	w95	unrelated	Non-lexical	original	480
s2	w96	unrelated	Non-lexical	original	565
s2	w97	unrelated	Non-lexical	original	476
s2	w98	unrelated	Non-lexical	original	586
s2	w99	unrelated	Non-lexical	original	487
s2	w100	unrelated	Non-lexical	original	459
s2	w101	unrelated	Non-lexical	original	527
s2	w102	unrelated	Non-lexical	original	587
s2	w103	unrelated	Non-lexical	original	451
s2	w104	unrelated	Non-lexical	original	459
s2	w105	unrelated	Non-lexical	original	488
s2	w106	unrelated	Non-lexical	original	439
s2	w107	unrelated	Non-lexical	original	426
s2	w108	unrelated	Non-lexical	original	667
s2	w109	unrelated	Non-lexical	original	579
s2	w110	unrelated	Non-lexical	original	561
s2	w111	unrelated	Non-lexical	original	404
s2	w112	unrelated	Non-lexical	original	633
s2	w113	unrelated	Non-lexical	original	446
s2	w114	unrelated	Non-lexical	original	696
s2	w115	unrelated	Non-lexical	original	540
s2	w116	unrelated	Non-lexical	original	575
s2	w117	unrelated	Non-lexical	original	625
s2	w118	unrelated	Non-lexical	original	557
s2	w119	unrelated	Non-lexical	original	501
s2	w120	unrelated	Non-lexical	original	613
s2	w1	no-flanker	Non-lexical	original	555
s2	w2	no-flanker	Non-lexical	original	950
s2	w3	no-flanker	Non-lexical	original	720
s2	w4	no-flanker	Non-lexical	original	488
s2	w5	no-flanker	Non-lexical	original	458
s2	w6	no-flanker	Non-lexical	original	453
s2	w7	no-flanker	Non-lexical	original	408
s2	w8	no-flanker	Non-lexical	original	580
s2	w9	no-flanker	Non-lexical	original	384
s2	w10	no-flanker	Non-lexical	original	423
s2	w11	no-flanker	Non-lexical	original	390
s2	w12	no-flanker	Non-lexical	original	580
s2	w13	no-flanker	Non-lexical	original	534
s2	w14	no-flanker	Non-lexical	original	535
s2	w15	no-flanker	Non-lexical	original	502
s2	w16	no-flanker	Non-lexical	original	471
s2	w17	no-flanker	Non-lexical	original	416
s2	w18	no-flanker	Non-lexical	original	525
s2	w19	no-flanker	Non-lexical	original	363
s2	w20	no-flanker	Non-lexical	original	470
s2	w21	no-flanker	Non-lexical	original	566
s2	w22	no-flanker	Non-lexical	original	537
s2	w23	no-flanker	Non-lexical	original	582
s2	w24	no-flanker	Non-lexical	original	372
s2	w25	no-flanker	Non-lexical	original	490
s2	w26	no-flanker	Non-lexical	original	623
s2	w27	no-flanker	Non-lexical	original	525
s2	w28	no-flanker	Non-lexical	original	631
s2	w29	no-flanker	Non-lexical	original	540
s2	w30	no-flanker	Non-lexical	original	545
s2	w31	no-flanker	Non-lexical	original	534
s2	w32	no-flanker	Non-lexical	original	485
s2	w33	no-flanker	Non-lexical	original	488
s2	w34	no-flanker	Non-lexical	original	524
s2	w35	no-flanker	Non-lexical	original	564
s2	w36	no-flanker	Non-lexical	original	542
s2	w37	no-flanker	Non-lexical	original	502
s2	w38	no-flanker	Non-lexical	original	507
s2	w39	no-flanker	Non-lexical	original	423
s2	w40	no-flanker	Non-lexical	original	514
s2	w41	no-flanker	Non-lexical	original	556
s2	w42	no-flanker	Non-lexical	original	655
s2	w43	no-flanker	Non-lexical	original	506
s2	w44	no-flanker	Non-lexical	original	538
s2	w45	no-flanker	Non-lexical	original	389
s2	w46	no-flanker	Non-lexical	original	437
s2	w47	no-flanker	Non-lexical	original	516
s2	w48	no-flanker	Non-lexical	original	525
s2	w49	no-flanker	Non-lexical	original	451
s2	w50	no-flanker	Non-lexical	original	476
s2	w51	no-flanker	Non-lexical	original	476
s2	w52	no-flanker	Non-lexical	original	461
s2	w53	no-flanker	Non-lexical	original	498
s2	w54	no-flanker	Non-lexical	original	447
s2	w55	no-flanker	Non-lexical	original	534
s2	w56	no-flanker	Non-lexical	original	699
s2	w57	no-flanker	Non-lexical	original	653
s2	w58	no-flanker	Non-lexical	original	586
s2	w59	no-flanker	Non-lexical	original	503
s2	w60	no-flanker	Non-lexical	original	507
s2	w61	no-flanker	Non-lexical	original	549
s2	w62	no-flanker	Non-lexical	original	546
s2	w63	no-flanker	Non-lexical	original	676
s2	w64	no-flanker	Non-lexical	original	581
s2	w65	no-flanker	Non-lexical	original	545
s2	w66	no-flanker	Non-lexical	original	681
s2	w67	no-flanker	Non-lexical	original	668
s2	w68	no-flanker	Non-lexical	original	487
s2	w69	no-flanker	Non-lexical	original	589
s2	w70	no-flanker	Non-lexical	original	509
s2	w71	no-flanker	Non-lexical	original	498
s2	w72	no-flanker	Non-lexical	original	334
s2	w73	no-flanker	Non-lexical	original	502
s2	w74	no-flanker	Non-lexical	original	516
s2	w75	no-flanker	Non-lexical	original	544
s2	w76	no-flanker	Non-lexical	original	446
s2	w77	no-flanker	Non-lexical	original	460
s2	w78	no-flanker	Non-lexical	original	643
s2	w79	no-flanker	Non-lexical	original	600
s2	w80	no-flanker	Non-lexical	original	582
s2	w81	no-flanker	Non-lexical	original	459
s2	w82	no-flanker	Non-lexical	original	642
s2	w83	no-flanker	Non-lexical	original	584
s2	w84	no-flanker	Non-lexical	original	517
s2	w85	no-flanker	Non-lexical	original	476
s2	w86	no-flanker	Non-lexical	original	435
s2	w87	no-flanker	Non-lexical	original	423
s2	w88	no-flanker	Non-lexical	original	525
s2	w89	no-flanker	Non-lexical	original	555
s2	w90	no-flanker	Non-lexical	original	601
s2	w91	no-flanker	Non-lexical	original	527
s2	w92	no-flanker	Non-lexical	original	492
s2	w93	no-flanker	Non-lexical	original	588
s2	w94	no-flanker	Non-lexical	original	551
s2	w95	no-flanker	Non-lexical	original	705
s2	w96	no-flanker	Non-lexical	original	519
s2	w97	no-flanker	Non-lexical	original	488
s2	w98	no-flanker	Non-lexical	original	802
s2	w99	no-flanker	Non-lexical	original	587
s2	w100	no-flanker	Non-lexical	original	431
s2	w101	no-flanker	Non-lexical	original	482
s2	w102	no-flanker	Non-lexical	original	577
s2	w103	no-flanker	Non-lexical	original	486
s2	w104	no-flanker	Non-lexical	original	585
s2	w105	no-flanker	Non-lexical	original	569
s2	w106	no-flanker	Non-lexical	original	521
s2	w107	no-flanker	Non-lexical	original	441
s2	w108	no-flanker	Non-lexical	original	427
s2	w109	no-flanker	Non-lexical	original	518
s2	w111	no-flanker	Non-lexical	original	515
s2	w112	no-flanker	Non-lexical	original	612
s2	w113	no-flanker	Non-lexical	original	340
s2	w114	no-flanker	Non-lexical	original	410
s2	w115	no-flanker	Non-lexical	original	488
s2	w116	no-flanker	Non-lexical	original	495
s2	w117	no-flanker	Non-lexical	original	571
s2	w118	no-flanker	Non-lexical	original	518
s2	w119	no-flanker	Non-lexical	original	555
s2	w120	no-flanker	Non-lexical	original	693
s2	w1	unrelated	Non-lexical	original	511
s2	w2	unrelated	Non-lexical	original	643
s2	w3	unrelated	Non-lexical	original	637
s2	w4	unrelated	Non-lexical	original	427
s2	w5	unrelated	Non-lexical	original	413
s2	w6	unrelated	Non-lexical	original	466
s2	w7	unrelated	Non-lexical	original	391
s2	w8	unrelated	Non-lexical	original	446
s2	w9	unrelated	Non-lexical	original	345
s2	w10	unrelated	Non-lexical	original	570
s2	w11	unrelated	Non-lexical	original	438
s2	w12	unrelated	Non-lexical	original	514
s2	w13	unrelated	Non-lexical	original	546
s2	w14	unrelated	Non-lexical	original	480
s2	w15	unrelated	Non-lexical	original	582
s2	w16	unrelated	Non-lexical	original	416
s2	w17	unrelated	Non-lexical	original	375
s2	w18	unrelated	Non-lexical	original	405
s2	w19	unrelated	Non-lexical	original	508
s2	w20	unrelated	Non-lexical	original	487
s2	w21	unrelated	Non-lexical	original	399
s2	w22	unrelated	Non-lexical	original	1016
s2	w23	unrelated	Non-lexical	original	489
s2	w24	unrelated	Non-lexical	original	584
s2	w25	unrelated	Non-lexical	original	586
s2	w26	unrelated	Non-lexical	original	639
s2	w27	unrelated	Non-lexical	original	644
s2	w28	unrelated	Non-lexical	original	434
s2	w29	unrelated	Non-lexical	original	565
s2	w30	unrelated	Non-lexical	original	548
s2	w31	unrelated	Non-lexical	original	454
s2	w32	unrelated	Non-lexical	original	527
s2	w33	unrelated	Non-lexical	original	564
s2	w34	unrelated	Non-lexical	original	562
s2	w35	unrelated	Non-lexical	original	458
s2	w36	unrelated	Non-lexical	original	568
s2	w37	unrelated	Non-lexical	original	542
s2	w39	unrelated	Non-lexical	original	466
s2	w40	unrelated	Non-lexical	original	450
s2	w41	unrelated	Non-lexical	original	551
s2	w42	unrelated	Non-lexical	original	438
s2	w43	unrelated	Non-lexical	original	752
s2	w44	unrelated	Non-lexical	original	559
s2	w45	unrelated	Non-lexical	original	685
s2	w46	unrelated	Non-lexical	original	472
s2	w47	unrelated	Non-lexical	original	502
s2	w48	unrelated	Non-lexical	original	584
s2	w49	unrelated	Non-lexical	original	395
s2	w50	unrelated	Non-lexical	original	422
s2	w51	unrelated	Non-lexical	original	615
s2	w52	unrelated	Non-lexical	original	547
s2	w53	unrelated	Non-lexical	original	458
s2	w54	unrelated	Non-lexical	original	597
s2	w55	unrelated	Non-lexical	original	513
s2	w56	unrelated	Non-lexical	original	626
s2	w57	unrelated	Non-lexical	original	457
s2	w58	unrelated	Non-lexical	original	664
s2	w59	unrelated	Non-lexical	original	422
s2	w60	unrelated	Non-lexical	original	645
s2	w61	unrelated	Non-lexical	original	417
s2	w62	unrelated	Non-lexical	original	427
s2	w63	unrelated	Non-lexical	original	656
s2	w64	unrelated	Non-lexical	original	514
s2	w65	unrelated	Non-lexical	original	505
s2	w66	unrelated	Non-lexical	original	412
s2	w68	unrelated	Non-lexical	original	397
s2	w69	unrelated	Non-lexical	original	544
s2	w70	unrelated	Non-lexical	original	684
s2	w71	unrelated	Non-lexical	original	482
s2	w72	unrelated	Non-lexical	original	435
s2	w73	unrelated	Non-lexical	original	604
s2	w74	unrelated	Non-lexical	original	370
s2	w75	unrelated	Non-lexical	original	520
s2	w76	unrelated	Non-lexical	original	864
s2	w77	unrelated	Non-lexical	original	438
s2	w78	unrelated	Non-lexical	original	476
s2	w79	unrelated	Non-lexical	original	642
s2	w80	unrelated	Non-lexical	original	526
s2	w81	unrelated	Non-lexical	original	363
s2	w82	unrelated	Non-lexical	original	625
s2	w83	unrelated	Non-lexical	original	585
s2	w84	unrelated	Non-lexical	original	577
s2	w85	unrelated	Non-lexical	original	420
s2	w86	unrelated	Non-lexical	original	415
s2	w87	unrelated	Non-lexical	original	518
s2	w88	unrelated	Non-lexical	original	438
s2	w89	unrelated	Non-lexical	original	473
s2	w90	unrelated	Non-lexical	original	702
s2	w91	unrelated	Non-lexical	original	568
s2	w92	unrelated	Non-lexical	original	493
s2	w93	unrelated	Non-lexical	original	631
s2	w94	unrelated	Non-lexical	original	529
s2	w95	unrelated	Non-lexical	original	546
s2	w96	unrelated	Non-lexical	original	580
s2	w97	unrelated	Non-lexical	original	488
s2	w98	unrelated	Non-lexical	original	394
s2	w99	unrelated	Non-lexical	original	559
s2	w100	unrelated	Non-lexical	original	485
s2	w101	unrelated	Non-lexical	original	491
s2	w102	unrelated	Non-lexical	original	775
s2	w103	unrelated	Non-lexical	original	537
s2	w104	unrelated	Non-lexical	original	480
s2	w105	unrelated	Non-lexical	original	670
s2	w106	unrelated	Non-lexical	original	475
s2	w107	unrelated	Non-lexical	original	567
s2	w108	unrelated	Non-lexical	original	461
s2	w109	unrelated	Non-lexical	original	524
s2	w110	unrelated	Non-lexical	original	517
s2	w111	unrelated	Non-lexical	original	519
s2	w112	unrelated	Non-lexical	original	519
s2	w113	unrelated	Non-lexical	original	515
s2	w114	unrelated	Non-lexical	original	439
s2	w115	unrelated	Non-lexical	original	571
s2	w116	unrelated	Non-lexical	original	413
s2	w117	unrelated	Non-lexical	original	626
s2	w118	unrelated	Non-lexical	original	396
s2	w120	unrelated	Non-lexical	original	621
s3	w1	homophone	Lexical	original	469
s3	w2	homophone	Lexical	original	482
s3	w3	homophone	Lexical	original	456
s3	w4	homophone	Lexical	original	369
s3	w5	homophone	Lexical	original	420
s3	w6	homophone	Lexical	original	538
s3	w7	homophone	Lexical	original	417
s3	w8	homophone	Lexical	original	322
s3	w9	homophone	Lexical	original	603
s3	w10	homophone	Lexical	original	518
s3	w11	homophone	Lexical	original	399
s3	w12	homophone	Lexical	original	412
s3	w13	homophone	Lexical	original	428
s3	w14	homophone	Lexical	original	385
s3	w15	homophone	Lexical	original	365
s3	w16	homophone	Lexical	original	379
s3	w17	homophone	Lexical	original	409
s3	w18	homophone	Lexical	original	524
s3	w19	homophone	Lexical	original	367
s3	w20	homophone	Lexical	original	400
s3	w21	homophone	Lexical	original	364
s3	w22	homophone	Lexical	original	416
s3	w23	homophone	Lexical	original	418
s3	w24	homophone	Lexical	original	408
s3	w25	homophone	Lexical	original	438
s3	w26	homophone	Lexical	original	369
s3	w27	homophone	Lexical	original	409
s3	w28	homophone	Lexical	original	414
s3	w29	homophone	Lexical	original	397
s3	w30	homophone	Lexical	original	349
s3	w31	homophone	Lexical	original	605
s3	w32	homophone	Lexical	original	402
s3	w33	homophone	Lexical	original	383
s3	w34	homophone	Lexical	original	384
s3	w35	homophone	Lexical	original	436
s3	w36	homophone	Lexical	original	312
s3	w37	homophone	Lexical	original	368
s3	w38	homophone	Lexical	original	446
s3	w39	homophone	Lexical	original	489
s3	w40	homophone	Lexical	original	379
s3	w41	homophone	Lexical	original	425
s3	w42	homophone	Lexical	original	562
s3	w43	homophone	Lexical	original	297
s3	w44	homophone	Lexical	original	682
s3	w45	homophone	Lexical	original	394
s3	w46	homophone	Lexical	original	392
s3	w47	homophone	Lexical	original	410
s3	w48	homophone	Lexical	original	435
s3	w49	homophone	Lexical	original	391
s3	w50	homophone	Lexical	original	522
s3	w51	homophone	Lexical	original	407
s3	w52	homophone	Lexical	original	358
s3	w53	homophone	Lexical	original	542
s3	w54	homophone	Lexical	original	356
s3	w55	homophone	Lexical	original	367
s3	w56	homophone	Lexical	original	372
s3	w57	homophone	Lexical	original	395
s3	w58	homophone	Lexical	original	380
s3	w59	homophone	Lexical	original	555
s3	w60	homophone	Lexical	original	495
s3	w61	homophone	Lexical	original	453
s3	w62	homophone	Lexical	original	266
s3	w63	homophone	Lexical	original	430
s3	w64	homophone	Lexical	original	470
s3	w65	homophone	Lexical	original	396
s3	w66	homophone	Lexical	original	480
s3	w67	homophone	Lexical	original	421
s3	w68	homophone	Lexical	original	329
s3	w69	homophone	Lexical	original	516
s3	w70	homophone	Lexical	original	470
s3	w71	homophone	Lexical	original	503
s3	w72	homophone	Lexical	original	527
s3	w73	homophone	Lexical	original	360
s3	w75	homophone	Lexical	original	446
s3	w77	homophone	Lexical	original	527
s3	w78	homophone	Lexical	original	419
s3	w79	homophone	Lexical	original	364
s3	w80	homophone	Lexical	original	495
s3	w81	homophone	Lexical	original	553
s3	w82	homophone	Lexical	original	410
s3	w83	homophone	Lexical	original	389
s3	w84	homophone	Lexical	original	500
s3	w85	homophone	Lexical	original	454
s3	w86	homophone	Lexical	original	356
s3	w87	homophone	Lexical	original	533
s3	w88	homophone	Lexical	original	512
s3	w89	homophone	Lexical	original	444
s3	w90	homophone	Lexical	original	538
s3	w91	homophone	Lexical	original	366
s3	w92	homophone	Lexical	original	372
s3	w93	homophone	Lexical	original	480
s3	w94	homophone	Lexical	original	344
s3	w95	homophone	Lexical	original	471
s3	w96	homophone	Lexical	original	414
s3	w97	homophone	Lexical	original	357
s3	w98	homophone	Lexical	original	391
s3	w99	homophone	Lexical	original	384
s3	w100	homophone	Lexical	original	442
s3	w101	homophone	Lexical	original	436
s3	w102	homophone	Lexical	original	550
s3	w103	homophone	Lexical	original	588
s3	w104	homophone	Lexical	original	547
s3	w105	homophone	Lexical	original	575
s3	w107	homophone	Lexical	original	391
s3	w108	homophone	Lexical	original	363
s3	w109	homophone	Lexical	original	336
s3	w110	homophone	Lexical	original	371
s3	w111	homophone	Lexical	original	369
s3	w112	homophone	Lexical	original	389
s3	w113	homophone	Lexical	original	489
s3	w114	homophone	Lexical	original	403
s3	w115	homophone	Lexical	original	366
s3	w116	homophone	Lexical	original	342
s3	w117	homophone	Lexical	original	411
s3	w118	homophone	Lexical	original	407
s3	w119	homophone	Lexical	original	418
s3	w120	homophone	Lexical	original	380
s3	w1	no-flanker	Lexical	original	422
s3	w2	no-flanker	Lexical	original	314
s3	w3	no-flanker	Lexical	original	354
s3	w4	no-flanker	Lexical	original	454
s3	w5	no-flanker	Lexical	original	419
s3	w6	no-flanker	Lexical	original	335
s3	w7	no-flanker	Lexical	original	367
s3	w8	no-flanker	Lexical	original	351
s3	w9	no-flanker	Lexical	original	371
s3	w10	no-flanker	Lexical	original	309
s3	w11	no-flanker	Lexical	original	421
s3	w12	no-flanker	Lexical	original	304
s3	w13	no-flanker	Lexical	original	349
s3	w14	no-flanker	Lexical	original	398
s3	w15	no-flanker	Lexical	original	424
s3	w16	no-flanker	Lexical	original	469
s3	w17	no-flanker	Lexical	original	492
s3	w19	no-flanker	Lexical	original	358
s3	w20	no-flanker	Lexical	original	395
s3	w21	no-flanker	Lexical	original	316
s3	w22	no-flanker	Lexical	original	396
s3	w23	no-flanker	Lexical	original	447
s3	w24	no-flanker	Lexical	original	487
s3	w25	no-flanker	Lexical	original	502
s3	w26	no-flanker	Lexical	original	459
s3	w27	no-flanker	Lexical	original	367
s3	w28	no-flanker	Lexical	original	313
s3	w29	no-flanker	Lexical	original	305
s3	w30	no-flanker	Lexical	original	427
s3	w31	no-flanker	Lexical	original	442
s3	w32	no-flanker	Lexical	original	325
s3	w33	no-flanker	Lexical	original	437
s3	w34	no-flanker	Lexical	original	444
s3	w35	no-flanker	Lexical	original	446
s3	w36	no-flanker	Lexical	original	414
s3	w37	no-flanker	Lexical	original	354
s3	w38	no-flanker	Lexical	original	539
s3	w39	no-flanker	Lexical	original	518
s3	w40	no-flanker	Lexical	original	428
s3	w41	no-flanker	Lexical	original	488
s3	w42	no-flanker	Lexical	original	409
s3	w43	no-flanker	Lexical	original	284
s3	w44	no-flanker	Lexical	original	364
s3	w45	no-flanker	Lexical	original	389
s3	w46	no-flanker	Lexical	original	530
s3	w47	no-flanker	Lexical	original	402
s3	w48	no-flanker	Lexical	original	485
s3	w49	no-flanker	Lexical	original	575
s3	w50	no-flanker	Lexical	original	374
s3	w51	no-flanker	Lexical	original	403
s3	w52	no-flanker	Lexical	original	314
s3	w53	no-flanker	Lexical	original	364
s3	w54	no-flanker	Lexical	original	421
s3	w55	no-flanker	Lexical	original	398
s3	w56	no-flanker	Lexical	original	365
s3	w57	no-flanker	Lexical	original	363
s3	w58	no-flanker	Lexical	original	383
s3	w59	no-flanker	Lexical	original	415
s3	w60	no-flanker	Lexical	original	478
s3	w61	no-flanker	Lexical	original	386
s3	w62	no-flanker	Lexical	original	477
s3	w63	no-flanker	Lexical	original	418
s3	w64	no-flanker	Lexical	original	434
s3	w65	no-flanker	Lexical	original	439
s3	w66	no-flanker	Lexical	original	435
s3	w68	no-flanker	Lexical	original	619
s3	w69	no-flanker	Lexical	original	397
s3	w70	no-flanker	Lexical	original	581
s3	w71	no-flanker	Lexical	original	503
s3	w72	no-flanker	Lexical	original	365
s3	w73	no-flanker	Lexical	original	506
s3	w74	no-flanker	Lexical	original	514
s3	w75	no-flanker	Lexical	original	412
s3	w76	no-flanker	Lexical	original	473
s3	w77	no-flanker	Lexical	original	432
s3	w78	no-flanker	Lexical	original	465
s3	w79	no-flanker	Lexical	original	347
s3	w80	no-flanker	Lexical	original	412
s3	w81	no-flanker	Lexical	original	539
s3	w82	no-flanker	Lexical	original	427
s3	w83	no-flanker	Lexical	original	344
s3	w84	no-flanker	Lexical	original	596
s3	w85	no-flanker	Lexical	original	425
s3	w86	no-flanker	Lexical	original	447
s3	w87	no-flanker	Lexical	original	392
s3	w88	no-flanker	Lexical	original	306
s3	w89	no-flanker	Lexical	original	409
s3	w90	no-flanker	Lexical	original	448
s3	w91	no-flanker	Lexical	original	298
s3	w92	no-flanker	Lexical	original	326
s3	w93	no-flanker	Lexical	original	465
s3	w94	no-flanker	Lexical	original	377
s3	w95	no-flanker	Lexical	original	330
s3	w96	no-flanker	Lexical	original	440
s3	w97	no-flanker	Lexical	original	414
s3	w98	no-flanker	Lexical	original	482
s3	w99	no-flanker	Lexical	original	376
s3	w100	no-flanker	Lexical	original	329
s3	w101	no-flanker	Lexical	original	353
s3	w102	no-flanker	Lexical	original	302
s3	w103	no-flanker	Lexical	original	299
s3	w104	no-flanker	Lexical	original	435
s3	w105	no-flanker	Lexical	original	299
s3	w106	no-flanker	Lexical	original	566
s3	w107	no-flanker	Lexical	original	463
s3	w108	no-flanker	Lexical	original	482
s3	w109	no-flanker	Lexical	original	282
s3	w110	no-flanker	Lexical	original	340
s3	w111	no-flanker	Lexical	original	378
s3	w112	no-flanker	Lexical	original	670
s3	w113	no-flanker	Lexical	original	518
s3	w114	no-flanker	Lexical	original	524
s3	w115	no-flanker	Lexical	original	409
s3	w116	no-flanker	Lexical	original	335
s3	w117	no-flanker	Lexical	original	304
s3	w118	no-flanker	Lexical	original	355
s3	w119	no-flanker	Lexical	original	308
s3	w120	no-flanker	Lexical	original	402
s3	w1	unrelated	Lexical	original	372
s3	w2	unrelated	Lexical	original	444
s3	w3	unrelated	Lexical	original	427
s3	w4	unrelated	Lexical	original	362
s3	w5	unrelated	Lexical	original	465
s3	w6	unrelated	Lexical	original	511
s3	w7	unrelated	Lexical	original	451
s3	w8	unrelated	Lexical	original	446
s3	w9	unrelated	Lexical	original	416
s3	w10	unrelated	Lexical	original	422
s3	w11	unrelated	Lexical	original	393
s3	w12	unrelated	Lexical	original	418
s3	w13	unrelated	Lexical	original	384
s3	w14	unrelated	Lexical	original	379
s3	w15	unrelated	Lexical	original	336
s3	w16	unrelated	Lexical	original	463
s3	w17	unrelated	Lexical	original	320
s3	w18	unrelated	Lexical	original	350
s3	w19	unrelated	Lexical	original	392
s3	w20	unrelated	Lexical	original	414
s3	w21	unrelated	Lexical	original	316
s3	w22	unrelated	Lexical	original	390
s3	w23	unrelated	Lexical	original	457
s3	w24	unrelated	Lexical	original	395
s3	w25	unrelated	Lexical	original	510
s3	w26	unrelated	Lexical	original	423
s3	w27	unrelated	Lexical	original	415
s3	w28	unrelated	Lexical	original	328
s3	w29	unrelated	Lexical	original	431
s3	w30	unrelated	Lexical	original	480
s3	w31	unrelated	Lexical	original	363
s3	w32	unrelated	Lexical	original	501
s3	w33	unrelated	Lexical	original	391
s3	w34	unrelated	Lexical	original	523
s3	w35	unrelated	Lexical	original	451
s3	w36	unrelated	Lexical	original	530
s3	w37	unrelated	Lexical	original	414
s3	w38	unrelated	Lexical	original	364
s3	w39	unrelated	Lexical	original	410
s3	w40	unrelated	Lexical	original	587
s3	w41	unrelated	Lexical	original	467
s3	w42	unrelated	Lexical	original	429
s3	w43	unrelated	Lexical	original	566
s3	w44	unrelated	Lexical	original	329
s3	w45	unrelated	Lexical	original	414
s3	w46	unrelated	Lexical	original	393
s3	w47	unrelated	Lexical	original	450
s3	w48	unrelated	Lexical	original	315
s3	w49	unrelated	Lexical	original	378
s3	w50	unrelated	Lexical	original	423
s3	w51	unrelated	Lexical	original	464
s3	w52	unrelated	Lexical	original	372
s3	w53	unrelated	Lexical	original	439
s3	w54	unrelated	Lexical	original	496
s3	w55	unrelated	Lexical	original	423
s3	w56	unrelated	Lexical	original	345
s3	w57	unrelated	Lexical	original	355
s3	w58	unrelated	Lexical	original	426
s3	w59	unrelated	Lexical	original	511
s3	w60	unrelated	Lexical	original	414
s3	w61	unrelated	Lexical	original	380
s3	w62	unrelated	Lexical	original	555
s3	w63	unrelated	Lexical	original	725
s3	w64	unrelated	Lexical	original	572
s3	w65	unrelated	Lexical	original	453
s3	w66	unrelated	Lexical	original	458
s3	w67	unrelated	Lexical	original	462
s3	w68	unrelated	Lexical	original	439
s3	w69	unrelated	Lexical	original	441
s3	w70	unrelated	Lexical	original	365
s3	w71	unrelated	Lexical	original	530
s3	w72	unrelated	Lexical	original	443
s3	w73	unrelated	Lexical	original	423
s3	w74	unrelated	Lexical	original	615
s3	w75	unrelated	Lexical	original	397
s3	w76	unrelated	Lexical	original	404
s3	w77	unrelated	Lexical	original	506
s3	w78	unrelated	Lexical	original	617
s3	w79	unrelated	Lexical	original	340
s3	w80	unrelated	Lexical	original	381
s3	w81	unrelated	Lexical	original	418
s3	w82	unrelated	Lexical	original	435
s3	w83	unrelated	Lexical	original	518
s3	w84	unrelated	Lexical	original	491
s3	w85	unrelated	Lexical	original	437
s3	w86	unrelated	Lexical	original	323
s3	w87	unrelated	Lexical	original	389
s3	w88	unrelated	Lexical	original	356
s3	w89	unrelated	Lexical	original	458
s3	w90	unrelated	Lexical	original	441
s3	w91	unrelated	Lexical	original	348
s3	w92	unrelated	Lexical	original	407
s3	w93	unrelated	Lexical	original	516
s3	w94	unrelated	Lexical	original	452
s3	w95	unrelated	Lexical	original	395
s3	w96	unrelated	Lexical	original	350
s3	w97	unrelated	Lexical	original	440
s3	w98	unrelated	Lexical	original	470
s3	w99	unrelated	Lexical	original	371
s3	w100	unrelated	Lexical	original	365
s3	w101	unrelated	Lexical	original	369
s3	w102	unrelated	Lexical	original	521
s3	w103	unrelated	Lexical	original	412
s3	w104	unrelated	Lexical	original	560
s3	w105	unrelated	Lexical	original	486
s3	w106	unrelated	Lexical	original	465
s3	w107	unrelated	Lexical	original	513
s3	w108	unrelated	Lexical	original	320
s3	w109	unrelated	Lexical	original	568
s3	w110	unrelated	Lexical	original	419
s3	w111	unrelated	Lexical	original	435
s3	w112	unrelated	Lexical	original	434
s3	w113	unrelated	Lexical	original	417
s3	w114	unrelated	Lexical	original	362
s3	w115	unrelated	Lexical	original	396
s3	w116	unrelated	Lexical	original	434
s3	w117	unrelated	Lexical	original	362
s3	w118	unrelated	Lexical	original	375
s3	w119	unrelated	Lexical	original	536
s3	w120	unrelated	Lexical	original	391
s3	w1	unrelated	Non-lexical	original	452
s3	w2	unrelated	Non-lexical	original	510
s3	w3	unrelated	Non-lexical	original	620
s3	w4	unrelated	Non-lexical	original	624
s3	w5	unrelated	Non-lexical	original	469
s3	w6	unrelated	Non-lexical	original	511
s3	w7	unrelated	Non-lexical	original	527
s3	w8	unrelated	Non-lexical	original	489
s3	w9	unrelated	Non-lexical	original	442
s3	w10	unrelated	Non-lexical	original	488
s3	w11	unrelated	Non-lexical	original	555
s3	w12	unrelated	Non-lexical	original	522
s3	w13	unrelated	Non-lexical	original	514
s3	w14	unrelated	Non-lexical	original	421
s3	w15	unrelated	Non-lexical	original	482
s3	w16	unrelated	Non-lexical	original	521
s3	w17	unrelated	Non-lexical	original	417
s3	w18	unrelated	Non-lexical	original	557
s3	w19	unrelated	Non-lexical	original	590
s3	w20	unrelated	Non-lexical	original	447
s3	w21	unrelated	Non-lexical	original	423
s3	w22	unrelated	Non-lexical	original	496
s3	w23	unrelated	Non-lexical	original	464
s3	w24	unrelated	Non-lexical	original	481
s3	w26	unrelated	Non-lexical	original	397
s3	w27	unrelated	Non-lexical	original	453
s3	w28	unrelated	Non-lexical	original	522
s3	w29	unrelated	Non-lexical	original	495
s3	w30	unrelated	Non-lexical	original	550
s3	w31	unrelated	Non-lexical	original	485
s3	w32	unrelated	Non-lexical	original	456
s3	w33	unrelated	Non-lexical	original	547
s3	w34	unrelated	Non-lexical	original	516
s3	w35	unrelated	Non-lexical	original	496
s3	w36	unrelated	Non-lexical	original	576
s3	w37	unrelated	Non-lexical	original	547
s3	w38	unrelated	Non-lexical	original	494
s3	w39	unrelated	Non-lexical	original	632
s3	w40	unrelated	Non-lexical	original	699
s3	w41	unrelated	Non-lexical	original	536
s3	w42	unrelated	Non-lexical	original	442
s3	w43	unrelated	Non-lexical	original	719
s3	w44	unrelated	Non-lexical	original	514
s3	w45	unrelated	Non-lexical	original	433
s3	w46	unrelated	Non-lexical	original	554
s3	w47	unrelated	Non-lexical	original	880
s3	w48	unrelated	Non-lexical	original	515
s3	w49	unrelated	Non-lexical	original	677
s3	w50	unrelated	Non-lexical	original	438
s3	w51	unrelated	Non-lexical	original	478
s3	w52	unrelated	Non-lexical	original	434
s3	w53	unrelated	Non-lexical	original	470
s3	w54	unrelated	Non-lexical	original	527
s3	w55	unrelated	Non-lexical	original	455
s3	w56	unrelated	Non-lexical	original	470
s3	w57	unrelated	Non-lexical	original	446
s3	w58	unrelated	Non-lexical	original	528
s3	w59	unrelated	Non-lexical	original	572
s3	w60	unrelated	Non-lexical	original	537
s3	w61	unrelated	Non-lexical	original	480
s3	w62	unrelated	Non-lexical	original	482
s3	w63	unrelated	Non-lexical	original	491
s3	w64	unrelated	Non-lexical	original	419
s3	w65	unrelated	Non-lexical	original	559
s3	w66	unrelated	Non-lexical	original	470
s3	w67	unrelated	Non-lexical	original	539
s3	w68	unrelated	Non-lexical	original	537
s3	w69	unrelated	Non-lexical	original	479
s3	w70	unrelated	Non-lexical	original	513
s3	w71	unrelated	Non-lexical	original	509
s3	w72	unrelated	Non-lexical	original	689
s3	w73	unrelated	Non-lexical	original	408
s3	w74	unrelated	Non-lexical	original	528
s3	w75	unrelated	Non-lexical	original	441
s3	w76	unrelated	Non-lexical	original	586
s3	w77	unrelated	Non-lexical	original	609
s3	w78	unrelated	Non-lexical	original	489
s3	w79	unrelated	Non-lexical	original	491
s3	w80	unrelated	Non-lexical	original	470
s3	w81	unrelated	Non-lexical	original	432
s3	w82	unrelated	Non-lexical	original	482
s3	w83	unrelated	Non-lexical	original	431
s3	w84	unrelated	Non-lexical	original	553
s3	w85	unrelated	Non-lexical	original	534
s3	w86	unrelated	Non-lexical	original	488
s3	w87	unrelated	Non-lexical	original	655
s3	w88	unrelated	Non-lexical	original	537
s3	w89	unrelated	Non-lexical	original	483
s3	w91	unrelated	Non-lexical	original	598
s3	w92	unrelated	Non-lexical	original	533
s3	w93	unrelated	Non-lexical	original	495
s3	w94	unrelated	Non-lexical	original	599
s3	w95	unrelated	Non-lexical	original	443
s3	w96	unrelated	Non-lexical	original	493
s3	w97	unrelated	Non-lexical	original	429
s3	w98	unrelated	Non-lexical	original	513
s3	w99	unrelated	Non-lexical	original	432
s3	w100	unrelated	Non-lexical	original	430
s3	w101	unrelated	Non-lexical	original	548
s3	w102	unrelated	Non-lexical	original	437
s3	w103	unrelated	Non-lexical	original	442
s3	w104	unrelated	Non-lexical	original	485
s3	w105	unrelated	Non-lexical	original	492
s3	w106	unrelated	Non-lexical	original	430
s3	w107	unrelated	Non-lexical	original	565
s3	w108	unrelated	Non-lexical	original	611
s3	w109	unrelated	Non-lexical	original	459
s3	w110	unrelated	Non-lexical	original	495
s3	w111	unrelated	Non-lexical	original	518
s3	w112	unrelated	Non-lexical	original	587
s3	w113	unrelated	Non-lexical	original	510
s3	w114	unrelated	Non-lexical	original	428
s3	w115	unrelated	Non-lexical	original	614
s3	w116	unrelated	Non-lexical	original	494
s3	w117	unrelated	Non-lexical	original	523
s3	w118	unrelated	Non-lexical	original	481
s3	w119	unrelated	Non-lexical	original	460
s3	w120	unrelated	Non-lexical	original	472
s3	w1	no-flanker	Non-lexical	original	490
s3	w2	no-flanker	Non-lexical	original	436
s3	w3	no-flanker	Non-lexical	original	439
s3	w4	no-flanker	Non-lexical	original	630
s3	w5	no-flanker	Non-lexical	original	597
s3	w6	no-flanker	Non-lexical	original	575
s3	w7	no-flanker	Non-lexical	original	570
s3	w8	no-flanker	Non-lexical	original	509
s3	w9	no-flanker	Non-lexical	original	486
s3	w10	no-flanker	Non-lexical	original	516
s3	w11	no-flanker	Non-lexical	original	452
s3	w12	no-flanker	Non-lexical	original	471
s3	w13	no-flanker	Non-lexical	original	464
s3	w14	no-flanker	Non-lexical	original	502
s3	w15	no-flanker	Non-lexical	original	522
s3	w16	no-flanker	Non-lexical	original	564
s3	w17	no-flanker	Non-lexical	original	424
s3	w18	no-flanker	Non-lexical	original	558
s3	w19	no-flanker	Non-lexical	original	476
s3	w20	no-flanker	Non-lexical	original	605
s3	w21	no-flanker	Non-lexical	original	468
s3	w22	no-flanker	Non-lexical	original	595
s3	w23	no-flanker	Non-lexical	original	498
s3	w24	no-flanker	Non-lexical	original	470
s3	w25	no-flanker	Non-lexical	original	485
s3	w26	no-flanker	Non-lexical	original	517
s3	w27	no-flanker	Non-lexical	original	535
s3	w28	no-flanker	Non-lexical	original	495
s3	w29	no-flanker	Non-lexical	original	448
s3	w30	no-flanker	Non-lexical	original	423
s3	w31	no-flanker	Non-lexical	original	548
s3	w32	no-flanker	Non-lexical	original	503
s3	w33	no-flanker	Non-lexical	original	538
s3	w34	no-flanker	Non-lexical	original	555
s3	w35	no-flanker	Non-lexical	original	705
s3	w36	no-flanker	Non-lexical	original	424
s3	w37	no-flanker	Non-lexical	original	494
s3	w38	no-flanker	Non-lexical	original	478
s3	w39	no-flanker	Non-lexical	original	635
s3	w40	no-flanker	Non-lexical	original	660
s3	w41	no-flanker	Non-lexical	original	500
s3	w42	no-flanker	Non-lexical	original	430
s3	w43	no-flanker	Non-lexical	original	498
s3	w44	no-flanker	Non-lexical	original	535
s3	w45	no-flanker	Non-lexical	original	465
s3	w46	no-flanker	Non-lexical	original	483
s3	w47	no-flanker	Non-lexical	original	724
s3	w48	no-flanker	Non-lexical	original	575
s3	w49	no-flanker	Non-lexical	original	478
s3	w50	no-flanker	Non-lexical	original	460
s3	w51	no-flanker	Non-lexical	original	461
s3	w52	no-flanker	Non-lexical	original	517
s3	w53	no-flanker	Non-lexical	original	609
s3	w54	no-flanker	Non-lexical	original	492
s3	w55	no-flanker	Non-lexical	original	675
s3	w56	no-flanker	Non-lexical	original	521
s3	w57	no-flanker	Non-lexical	original	448
s3	w58	no-flanker	Non-lexical	original	573
s3	w59	no-flanker	Non-lexical	original	459
s3	w60	no-flanker	Non-lexical	original	583
s3	w61	no-flanker	Non-lexical	original	543
s3	w62	no-flanker	Non-lexical	original	512
s3	w63	no-flanker	Non-lexical	original	484
s3	w64	no-flanker	Non-lexical	original	500
s3	w65	no-flanker	Non-lexical	original	488
s3	w66	no-flanker	Non-lexical	original	533
s3	w67	no-flanker	Non-lexical	original	427
s3	w68	no-flanker	Non-lexical	original	513
s3	w69	no-flanker	Non-lexical	original	428
s3	w70	no-flanker	Non-lexical	original	439
s3	w71	no-flanker	Non-lexical	original	492
s3	w72	no-flanker	Non-lexical	original	427
s3	w73	no-flanker	Non-lexical	original	490
s3	w75	no-flanker	Non-lexical	original	439
s3	w76	no-flanker	Non-lexical	original	442
s3	w77	no-flanker	Non-lexical	original	552
s3	w78	no-flanker	Non-lexical	original	504
s3	w79	no-flanker	Non-lexical	original	549
s3	w80	no-flanker	Non-lexical	original	548
s3	w81	no-flanker	Non-lexical	original	499
s3	w82	no-flanker	Non-lexical	original	480
s3	w83	no-flanker	Non-lexical	original	504
s3	w84	no-flanker	Non-lexical	original	631
s3	w85	no-flanker	Non-lexical	original	609
s3	w86	no-flanker	Non-lexical	original	472
s3	w87	no-flanker	Non-lexical	original	717
s3	w88	no-flanker	Non-lexical	original	459
s3	w89	no-flanker	Non-lexical	original	490
s3	w91	no-flanker	Non-lexical	original	477
s3	w92	no-flanker	Non-lexical	original	469
s3	w93	no-flanker	Non-lexical	original	537
s3	w94	no-flanker	Non-lexical	original	484
s3	w95	no-flanker	Non-lexical	original	532
s3	w96	no-flanker	Non-lexical	original	650
s3	w97	no-flanker	Non-lexical	original	446
s3	w98	no-flanker	Non-lexical	original	483
s3	w99	no-flanker	Non-lexical	original	484
s3	w100	no-flanker	Non-lexical	original	504
s3	w101	no-flanker	Non-lexical	original	557
s3	w102	no-flanker	Non-lexical	original	381
s3	w103	no-flanker	Non-lexical	original	452
s3	w104	no-flanker	Non-lexical	original	629
s3	w105	no-flanker	Non-lexical	original	503
s3	w106	no-flanker	Non-lexical	original	476
s3	w107	no-flanker	Non-lexical	original	475
s3	w108	no-flanker	Non-lexical	original	624
s3	w109	no-flanker	Non-lexical	original	479
s3	w110	no-flanker	Non-lexical	original	496
s3	w111	no-flanker	Non-lexical	original	451
s3	w112	no-flanker	Non-lexical	original	489
s3	w113	no-flanker	Non-lexical	original	591
s3	w114	no-flanker	Non-lexical	original	440
s3	w115	no-flanker	Non-lexical	original	419
s3	w116	no-flanker	Non-lexical	original	667
s3	w117	no-flanker	Non-lexical	original	841
s3	w118	no-flanker	Non-lexical	original	484
s3	w119	no-flanker	Non-lexical	original	537
s3	w120	no-flanker	Non-lexical	original	472
s3	w1	unrelated	Non-lexical	original	455
[truncated: 38,000 more rows]

## Sheet: Table 4 Raw data of ARs
Subject	Item	Condition	Lexicality	Experiment	AR
s1	w1	homophone	Lexical	original	correct
s1	w2	homophone	Lexical	original	correct
s1	w3	homophone	Lexical	original	correct
s1	w4	homophone	Lexical	original	correct
s1	w5	homophone	Lexical	original	correct
s1	w6	homophone	Lexical	original	correct
s1	w7	homophone	Lexical	original	correct
s1	w8	homophone	Lexical	original	correct
s1	w9	homophone	Lexical	original	correct
s1	w10	homophone	Lexical	original	correct
s1	w11	homophone	Lexical	original	correct
s1	w12	homophone	Lexical	original	correct
s1	w13	homophone	Lexical	original	correct
s1	w14	homophone	Lexical	original	correct
s1	w15	homophone	Lexical	original	correct
s1	w16	homophone	Lexical	original	correct
s1	w17	homophone	Lexical	original	correct
s1	w18	homophone	Lexical	original	correct
s1	w19	homophone	Lexical	original	correct
s1	w20	homophone	Lexical	original	correct
s1	w21	homophone	Lexical	original	correct
s1	w22	homophone	Lexical	original	correct
s1	w23	homophone	Lexical	original	correct
s1	w24	homophone	Lexical	original	correct
s1	w25	homophone	Lexical	original	correct
s1	w26	homophone	Lexical	original	correct
s1	w27	homophone	Lexical	original	correct
s1	w28	homophone	Lexical	original	correct
s1	w29	homophone	Lexical	original	incorrect
s1	w30	homophone	Lexical	original	correct
s1	w31	homophone	Lexical	original	correct
s1	w32	homophone	Lexical	original	correct
s1	w33	homophone	Lexical	original	correct
s1	w34	homophone	Lexical	original	correct
s1	w35	homophone	Lexical	original	correct
s1	w36	homophone	Lexical	original	incorrect
s1	w37	homophone	Lexical	original	correct
s1	w38	homophone	Lexical	original	correct
s1	w39	homophone	Lexical	original	correct
s1	w40	homophone	Lexical	original	correct
s1	w41	homophone	Lexical	original	correct
s1	w42	homophone	Lexical	original	correct
s1	w43	homophone	Lexical	original	correct
s1	w44	homophone	Lexical	original	correct
s1	w45	homophone	Lexical	original	correct
s1	w46	homophone	Lexical	original	correct
s1	w47	homophone	Lexical	original	correct
s1	w48	homophone	Lexical	original	correct
s1	w49	homophone	Lexical	original	correct
s1	w50	homophone	Lexical	original	correct
s1	w51	homophone	Lexical	original	correct
s1	w52	homophone	Lexical	original	correct
s1	w53	homophone	Lexical	original	correct
s1	w54	homophone	Lexical	original	correct
s1	w55	homophone	Lexical	original	correct
s1	w56	homophone	Lexical	original	correct
s1	w57	homophone	Lexical	original	correct
s1	w58	homophone	Lexical	original	correct
s1	w59	homophone	Lexical	original	correct
s1	w60	homophone	Lexical	original	correct
s1	w61	homophone	Lexical	original	correct
s1	w62	homophone	Lexical	original	correct
s1	w63	homophone	Lexical	original	correct
s1	w64	homophone	Lexical	original	correct
s1	w65	homophone	Lexical	original	correct
s1	w66	homophone	Lexical	original	correct
s1	w67	homophone	Lexical	original	correct
s1	w68	homophone	Lexical	original	correct
s1	w69	homophone	Lexical	original	correct
s1	w70	homophone	Lexical	original	correct
s1	w71	homophone	Lexical	original	correct
s1	w72	homophone	Lexical	original	correct
s1	w73	homophone	Lexical	original	correct
s1	w74	homophone	Lexical	original	correct
s1	w75	homophone	Lexical	original	correct
s1	w76	homophone	Lexical	original	correct
s1	w77	homophone	Lexical	original	correct
s1	w78	homophone	Lexical	original	correct
s1	w79	homophone	Lexical	original	correct
s1	w80	homophone	Lexical	original	correct
s1	w81	homophone	Lexical	original	correct
s1	w82	homophone	Lexical	original	correct
s1	w83	homophone	Lexical	original	correct
s1	w84	homophone	Lexical	original	correct
s1	w85	homophone	Lexical	original	correct
s1	w86	homophone	Lexical	original	correct
s1	w87	homophone	Lexical	original	correct
s1	w88	homophone	Lexical	original	correct
s1	w89	homophone	Lexical	original	correct
s1	w90	homophone	Lexical	original	correct
s1	w91	homophone	Lexical	original	correct
s1	w92	homophone	Lexical	original	correct
s1	w93	homophone	Lexical	original	correct
s1	w94	homophone	Lexical	original	correct
s1	w95	homophone	Lexical	original	correct
s1	w96	homophone	Lexical	original	correct
s1	w97	homophone	Lexical	original	correct
s1	w98	homophone	Lexical	original	correct
s1	w99	homophone	Lexical	original	correct
s1	w100	homophone	Lexical	original	correct
s1	w101	homophone	Lexical	original	correct
s1	w102	homophone	Lexical	original	correct
s1	w103	homophone	Lexical	original	incorrect
s1	w104	homophone	Lexical	original	correct
s1	w105	homophone	Lexical	original	correct
s1	w106	homophone	Lexical	original	correct
s1	w107	homophone	Lexical	original	correct
s1	w108	homophone	Lexical	original	correct
s1	w109	homophone	Lexical	original	correct
s1	w110	homophone	Lexical	original	correct
s1	w111	homophone	Lexical	original	correct
s1	w112	homophone	Lexical	original	correct
s1	w113	homophone	Lexical	original	correct
s1	w114	homophone	Lexical	original	correct
s1	w115	homophone	Lexical	original	correct
s1	w116	homophone	Lexical	original	correct
s1	w117	homophone	Lexical	original	correct
s1	w118	homophone	Lexical	original	correct
s1	w119	homophone	Lexical	original	correct
s1	w120	homophone	Lexical	original	correct
s1	w1	no-flanker	Lexical	original	correct
s1	w2	no-flanker	Lexical	original	correct
s1	w3	no-flanker	Lexical	original	correct
s1	w4	no-flanker	Lexical	original	correct
s1	w5	no-flanker	Lexical	original	correct
s1	w6	no-flanker	Lexical	original	correct
s1	w7	no-flanker	Lexical	original	correct
s1	w8	no-flanker	Lexical	original	correct
s1	w9	no-flanker	Lexical	original	correct
s1	w10	no-flanker	Lexical	original	correct
s1	w11	no-flanker	Lexical	original	correct
s1	w12	no-flanker	Lexical	original	correct
s1	w13	no-flanker	Lexical	original	correct
s1	w14	no-flanker	Lexical	original	correct
s1	w15	no-flanker	Lexical	original	correct
s1	w16	no-flanker	Lexical	original	correct
s1	w17	no-flanker	Lexical	original	correct
s1	w18	no-flanker	Lexical	original	correct
s1	w19	no-flanker	Lexical	original	correct
s1	w20	no-flanker	Lexical	original	correct
s1	w21	no-flanker	Lexical	original	correct
s1	w22	no-flanker	Lexical	original	correct
s1	w23	no-flanker	Lexical	original	correct
s1	w24	no-flanker	Lexical	original	correct
s1	w25	no-flanker	Lexical	original	correct
s1	w26	no-flanker	Lexical	original	correct
s1	w27	no-flanker	Lexical	original	correct
s1	w28	no-flanker	Lexical	original	correct
s1	w29	no-flanker	Lexical	original	correct
s1	w30	no-flanker	Lexical	original	correct
s1	w31	no-flanker	Lexical	original	correct
s1	w32	no-flanker	Lexical	original	correct
s1	w33	no-flanker	Lexical	original	correct
s1	w34	no-flanker	Lexical	original	correct
s1	w35	no-flanker	Lexical	original	correct
s1	w36	no-flanker	Lexical	original	correct
s1	w37	no-flanker	Lexical	original	correct
s1	w38	no-flanker	Lexical	original	correct
s1	w39	no-flanker	Lexical	original	correct
s1	w40	no-flanker	Lexical	original	correct
s1	w41	no-flanker	Lexical	original	correct
s1	w42	no-flanker	Lexical	original	correct
s1	w43	no-flanker	Lexical	original	correct
s1	w44	no-flanker	Lexical	original	correct
s1	w45	no-flanker	Lexical	original	correct
s1	w46	no-flanker	Lexical	original	correct
s1	w47	no-flanker	Lexical	original	correct
s1	w48	no-flanker	Lexical	original	correct
s1	w49	no-flanker	Lexical	original	correct
s1	w50	no-flanker	Lexical	original	correct
s1	w51	no-flanker	Lexical	original	correct
s1	w52	no-flanker	Lexical	original	correct
s1	w53	no-flanker	Lexical	original	correct
s1	w54	no-flanker	Lexical	original	correct
s1	w55	no-flanker	Lexical	original	correct
s1	w56	no-flanker	Lexical	original	correct
s1	w57	no-flanker	Lexical	original	correct
s1	w58	no-flanker	Lexical	original	correct
s1	w59	no-flanker	Lexical	original	correct
s1	w60	no-flanker	Lexical	original	correct
s1	w61	no-flanker	Lexical	original	correct
s1	w62	no-flanker	Lexical	original	correct
s1	w63	no-flanker	Lexical	original	correct
s1	w64	no-flanker	Lexical	original	correct
s1	w65	no-flanker	Lexical	original	correct
s1	w66	no-flanker	Lexical	original	correct
s1	w67	no-flanker	Lexical	original	correct
s1	w68	no-flanker	Lexical	original	correct
s1	w69	no-flanker	Lexical	original	correct
s1	w70	no-flanker	Lexical	original	correct
s1	w71	no-flanker	Lexical	original	correct
s1	w72	no-flanker	Lexical	original	correct
s1	w73	no-flanker	Lexical	original	correct
s1	w74	no-flanker	Lexical	original	correct
s1	w75	no-flanker	Lexical	original	correct
s1	w76	no-flanker	Lexical	original	correct
s1	w77	no-flanker	Lexical	original	correct
s1	w78	no-flanker	Lexical	original	correct
s1	w79	no-flanker	Lexical	original	correct
s1	w80	no-flanker	Lexical	original	correct
s1	w81	no-flanker	Lexical	original	correct
s1	w82	no-flanker	Lexical	original	correct
s1	w83	no-flanker	Lexical	original	correct
s1	w84	no-flanker	Lexical	original	correct
s1	w85	no-flanker	Lexical	original	correct
s1	w86	no-flanker	Lexical	original	correct
s1	w87	no-flanker	Lexical	original	correct
s1	w88	no-flanker	Lexical	original	correct
s1	w89	no-flanker	Lexical	original	correct
s1	w90	no-flanker	Lexical	original	correct
s1	w91	no-flanker	Lexical	original	correct
s1	w92	no-flanker	Lexical	original	correct
s1	w93	no-flanker	Lexical	original	correct
s1	w94	no-flanker	Lexical	original	correct
s1	w95	no-flanker	Lexical	original	correct
s1	w96	no-flanker	Lexical	original	correct
s1	w97	no-flanker	Lexical	original	correct
s1	w98	no-flanker	Lexical	original	correct
s1	w99	no-flanker	Lexical	original	correct
s1	w100	no-flanker	Lexical	original	correct
s1	w101	no-flanker	Lexical	original	correct
s1	w102	no-flanker	Lexical	original	correct
s1	w103	no-flanker	Lexical	original	correct
s1	w104	no-flanker	Lexical	original	correct
s1	w105	no-flanker	Lexical	original	correct
s1	w106	no-flanker	Lexical	original	correct
s1	w107	no-flanker	Lexical	original	correct
s1	w108	no-flanker	Lexical	original	correct
s1	w109	no-flanker	Lexical	original	correct
s1	w110	no-flanker	Lexical	original	correct
s1	w111	no-flanker	Lexical	original	correct
s1	w112	no-flanker	Lexical	original	correct
s1	w113	no-flanker	Lexical	original	correct
s1	w114	no-flanker	Lexical	original	correct
s1	w115	no-flanker	Lexical	original	correct
s1	w116	no-flanker	Lexical	original	correct
s1	w117	no-flanker	Lexical	original	correct
s1	w118	no-flanker	Lexical	original	correct
s1	w119	no-flanker	Lexical	original	correct
s1	w120	no-flanker	Lexical	original	correct
s1	w1	unrelated	Lexical	original	correct
s1	w2	unrelated	Lexical	original	correct
s1	w3	unrelated	Lexical	original	correct
s1	w4	unrelated	Lexical	original	correct
s1	w5	unrelated	Lexical	original	correct
s1	w6	unrelated	Lexical	original	correct
s1	w7	unrelated	Lexical	original	correct
s1	w8	unrelated	Lexical	original	correct
s1	w9	unrelated	Lexical	original	correct
s1	w10	unrelated	Lexical	original	correct
s1	w11	unrelated	Lexical	original	correct
s1	w12	unrelated	Lexical	original	correct
s1	w13	unrelated	Lexical	original	correct
s1	w14	unrelated	Lexical	original	correct
s1	w15	unrelated	Lexical	original	correct
s1	w16	unrelated	Lexical	original	correct
s1	w17	unrelated	Lexical	original	correct
s1	w18	unrelated	Lexical	original	correct
s1	w19	unrelated	Lexical	original	correct
s1	w20	unrelated	Lexical	original	correct
s1	w21	unrelated	Lexical	original	incorrect
s1	w22	unrelated	Lexical	original	correct
s1	w23	unrelated	Lexical	original	correct
s1	w24	unrelated	Lexical	original	correct
s1	w25	unrelated	Lexical	original	correct
s1	w26	unrelated	Lexical	original	correct
s1	w27	unrelated	Lexical	original	correct
s1	w28	unrelated	Lexical	original	correct
s1	w29	unrelated	Lexical	original	correct
s1	w30	unrelated	Lexical	original	correct
s1	w31	unrelated	Lexical	original	correct
s1	w32	unrelated	Lexical	original	correct
s1	w33	unrelated	Lexical	original	correct
s1	w34	unrelated	Lexical	original	correct
s1	w35	unrelated	Lexical	original	correct
s1	w36	unrelated	Lexical	original	correct
s1	w37	unrelated	Lexical	original	correct
s1	w38	unrelated	Lexical	original	correct
s1	w39	unrelated	Lexical	original	correct
s1	w40	unrelated	Lexical	original	correct
s1	w41	unrelated	Lexical	original	correct
s1	w42	unrelated	Lexical	original	correct
s1	w43	unrelated	Lexical	original	correct
s1	w44	unrelated	Lexical	original	correct
s1	w45	unrelated	Lexical	original	correct
s1	w46	unrelated	Lexical	original	correct
s1	w47	unrelated	Lexical	original	correct
s1	w48	unrelated	Lexical	original	correct
s1	w49	unrelated	Lexical	original	correct
s1	w50	unrelated	Lexical	original	correct
s1	w51	unrelated	Lexical	original	correct
s1	w52	unrelated	Lexical	original	correct
s1	w53	unrelated	Lexical	original	correct
s1	w54	unrelated	Lexical	original	correct
s1	w55	unrelated	Lexical	original	correct
s1	w56	unrelated	Lexical	original	correct
s1	w57	unrelated	Lexical	original	correct
s1	w58	unrelated	Lexical	original	correct
s1	w59	unrelated	Lexical	original	correct
s1	w60	unrelated	Lexical	original	correct
s1	w61	unrelated	Lexical	original	correct
s1	w62	unrelated	Lexical	original	correct
s1	w63	unrelated	Lexical	original	correct
s1	w64	unrelated	Lexical	original	correct
s1	w65	unrelated	Lexical	original	correct
s1	w66	unrelated	Lexical	original	correct
s1	w67	unrelated	Lexical	original	correct
s1	w68	unrelated	Lexical	original	correct
s1	w69	unrelated	Lexical	original	correct
s1	w70	unrelated	Lexical	original	correct
s1	w71	unrelated	Lexical	original	correct
s1	w72	unrelated	Lexical	original	correct
s1	w73	unrelated	Lexical	original	correct
s1	w74	unrelated	Lexical	original	correct
s1	w75	unrelated	Lexical	original	correct
s1	w76	unrelated	Lexical	original	correct
s1	w77	unrelated	Lexical	original	correct
s1	w78	unrelated	Lexical	original	correct
s1	w79	unrelated	Lexical	original	correct
s1	w80	unrelated	Lexical	original	correct
s1	w81	unrelated	Lexical	original	correct
s1	w82	unrelated	Lexical	original	correct
s1	w83	unrelated	Lexical	original	correct
s1	w84	unrelated	Lexical	original	correct
s1	w85	unrelated	Lexical	original	correct
s1	w86	unrelated	Lexical	original	correct
s1	w87	unrelated	Lexical	original	correct
s1	w88	unrelated	Lexical	original	correct
s1	w89	unrelated	Lexical	original	correct
s1	w90	unrelated	Lexical	original	correct
s1	w91	unrelated	Lexical	original	correct
s1	w92	unrelated	Lexical	original	correct
s1	w93	unrelated	Lexical	original	correct
s1	w94	unrelated	Lexical	original	correct
s1	w95	unrelated	Lexical	original	correct
s1	w96	unrelated	Lexical	original	correct
s1	w97	unrelated	Lexical	original	correct
s1	w98	unrelated	Lexical	original	correct
s1	w99	unrelated	Lexical	original	correct
s1	w100	unrelated	Lexical	original	correct
s1	w101	unrelated	Lexical	original	correct
s1	w102	unrelated	Lexical	original	correct
s1	w103	unrelated	Lexical	original	correct
s1	w104	unrelated	Lexical	original	correct
s1	w105	unrelated	Lexical	original	correct
s1	w106	unrelated	Lexical	original	correct
s1	w107	unrelated	Lexical	original	correct
s1	w108	unrelated	Lexical	original	correct
s1	w109	unrelated	Lexical	original	correct
s1	w110	unrelated	Lexical	original	correct
s1	w111	unrelated	Lexical	original	correct
s1	w112	unrelated	Lexical	original	correct
s1	w113	unrelated	Lexical	original	correct
s1	w114	unrelated	Lexical	original	incorrect
s1	w115	unrelated	Lexical	original	correct
s1	w116	unrelated	Lexical	original	correct
s1	w117	unrelated	Lexical	original	correct
s1	w118	unrelated	Lexical	original	correct
s1	w119	unrelated	Lexical	original	correct
s1	w120	unrelated	Lexical	original	correct
s1	w1	unrelated	Non-lexical	original	correct
s1	w2	unrelated	Non-lexical	original	correct
s1	w3	unrelated	Non-lexical	original	correct
s1	w4	unrelated	Non-lexical	original	correct
s1	w5	unrelated	Non-lexical	original	correct
s1	w6	unrelated	Non-lexical	original	correct
s1	w7	unrelated	Non-lexical	original	correct
s1	w8	unrelated	Non-lexical	original	correct
s1	w9	unrelated	Non-lexical	original	correct
s1	w10	unrelated	Non-lexical	original	correct
s1	w11	unrelated	Non-lexical	original	correct
s1	w12	unrelated	Non-lexical	original	correct
s1	w13	unrelated	Non-lexical	original	correct
s1	w14	unrelated	Non-lexical	original	correct
s1	w15	unrelated	Non-lexical	original	correct
s1	w16	unrelated	Non-lexical	original	correct
s1	w17	unrelated	Non-lexical	original	correct
s1	w18	unrelated	Non-lexical	original	correct
s1	w19	unrelated	Non-lexical	original	correct
s1	w20	unrelated	Non-lexical	original	correct
s1	w21	unrelated	Non-lexical	original	correct
s1	w22	unrelated	Non-lexical	original	correct
s1	w23	unrelated	Non-lexical	original	correct
s1	w24	unrelated	Non-lexical	original	correct
s1	w25	unrelated	Non-lexical	original	correct
s1	w26	unrelated	Non-lexical	original	correct
s1	w27	unrelated	Non-lexical	original	correct
s1	w28	unrelated	Non-lexical	original	correct
s1	w29	unrelated	Non-lexical	original	correct
s1	w30	unrelated	Non-lexical	original	incorrect
s1	w31	unrelated	Non-lexical	original	correct
s1	w32	unrelated	Non-lexical	original	correct
s1	w33	unrelated	Non-lexical	original	correct
s1	w34	unrelated	Non-lexical	original	correct
s1	w35	unrelated	Non-lexical	original	correct
s1	w36	unrelated	Non-lexical	original	correct
s1	w37	unrelated	Non-lexical	original	correct
s1	w38	unrelated	Non-lexical	original	correct
s1	w39	unrelated	Non-lexical	original	correct
s1	w40	unrelated	Non-lexical	original	correct
s1	w41	unrelated	Non-lexical	original	correct
s1	w42	unrelated	Non-lexical	original	correct
s1	w43	unrelated	Non-lexical	original	correct
s1	w44	unrelated	Non-lexical	original	correct
s1	w45	unrelated	Non-lexical	original	correct
s1	w46	unrelated	Non-lexical	original	correct
s1	w47	unrelated	Non-lexical	original	correct
s1	w48	unrelated	Non-lexical	original	correct
s1	w49	unrelated	Non-lexical	original	correct
s1	w50	unrelated	Non-lexical	original	correct
s1	w51	unrelated	Non-lexical	original	correct
s1	w52	unrelated	Non-lexical	original	correct
s1	w53	unrelated	Non-lexical	original	correct
s1	w54	unrelated	Non-lexical	original	correct
s1	w55	unrelated	Non-lexical	original	correct
s1	w56	unrelated	Non-lexical	original	correct
s1	w57	unrelated	Non-lexical	original	correct
s1	w58	unrelated	Non-lexical	original	correct
s1	w59	unrelated	Non-lexical	original	correct
s1	w60	unrelated	Non-lexical	original	correct
s1	w61	unrelated	Non-lexical	original	correct
s1	w62	unrelated	Non-lexical	original	correct
s1	w63	unrelated	Non-lexical	original	correct
s1	w64	unrelated	Non-lexical	original	correct
s1	w65	unrelated	Non-lexical	original	correct
s1	w66	unrelated	Non-lexical	original	correct
s1	w67	unrelated	Non-lexical	original	correct
s1	w68	unrelated	Non-lexical	original	correct
s1	w69	unrelated	Non-lexical	original	correct
s1	w70	unrelated	Non-lexical	original	correct
s1	w71	unrelated	Non-lexical	original	correct
s1	w72	unrelated	Non-lexical	original	correct
s1	w73	unrelated	Non-lexical	original	correct
s1	w74	unrelated	Non-lexical	original	correct
s1	w75	unrelated	Non-lexical	original	correct
s1	w76	unrelated	Non-lexical	original	incorrect
s1	w77	unrelated	Non-lexical	original	correct
s1	w78	unrelated	Non-lexical	original	correct
s1	w79	unrelated	Non-lexical	original	correct
s1	w80	unrelated	Non-lexical	original	correct
s1	w81	unrelated	Non-lexical	original	correct
s1	w82	unrelated	Non-lexical	original	correct
s1	w83	unrelated	Non-lexical	original	correct
s1	w84	unrelated	Non-lexical	original	correct
s1	w85	unrelated	Non-lexical	original	correct
s1	w86	unrelated	Non-lexical	original	correct
s1	w87	unrelated	Non-lexical	original	correct
s1	w88	unrelated	Non-lexical	original	correct
s1	w89	unrelated	Non-lexical	original	correct
s1	w90	unrelated	Non-lexical	original	correct
s1	w91	unrelated	Non-lexical	original	correct
s1	w92	unrelated	Non-lexical	original	correct
s1	w93	unrelated	Non-lexical	original	correct
s1	w94	unrelated	Non-lexical	original	correct
s1	w95	unrelated	Non-lexical	original	correct
s1	w96	unrelated	Non-lexical	original	correct
s1	w97	unrelated	Non-lexical	original	correct
s1	w98	unrelated	Non-lexical	original	correct
s1	w99	unrelated	Non-lexical	original	correct
s1	w100	unrelated	Non-lexical	original	correct
s1	w101	unrelated	Non-lexical	original	correct
s1	w102	unrelated	Non-lexical	original	correct
s1	w103	unrelated	Non-lexical	original	correct
s1	w104	unrelated	Non-lexical	original	correct
s1	w105	unrelated	Non-lexical	original	correct
s1	w106	unrelated	Non-lexical	original	correct
s1	w107	unrelated	Non-lexical	original	correct
s1	w108	unrelated	Non-lexical	original	correct
s1	w109	unrelated	Non-lexical	original	correct
s1	w110	unrelated	Non-lexical	original	correct
s1	w111	unrelated	Non-lexical	original	correct
s1	w112	unrelated	Non-lexical	original	correct
s1	w113	unrelated	Non-lexical	original	correct
s1	w114	unrelated	Non-lexical	original	correct
s1	w115	unrelated	Non-lexical	original	correct
s1	w116	unrelated	Non-lexical	original	correct
s1	w117	unrelated	Non-lexical	original	correct
s1	w118	unrelated	Non-lexical	original	correct
s1	w119	unrelated	Non-lexical	original	correct
s1	w120	unrelated	Non-lexical	original	correct
s1	w1	no-flanker	Non-lexical	original	correct
s1	w2	no-flanker	Non-lexical	original	correct
s1	w3	no-flanker	Non-lexical	original	correct
s1	w4	no-flanker	Non-lexical	original	correct
s1	w5	no-flanker	Non-lexical	original	incorrect
s1	w6	no-flanker	Non-lexical	original	correct
s1	w7	no-flanker	Non-lexical	original	correct
s1	w8	no-flanker	Non-lexical	original	correct
s1	w9	no-flanker	Non-lexical	original	correct
s1	w10	no-flanker	Non-lexical	original	correct
s1	w11	no-flanker	Non-lexical	original	correct
s1	w12	no-flanker	Non-lexical	original	correct
s1	w13	no-flanker	Non-lexical	original	correct
s1	w14	no-flanker	Non-lexical	original	correct
s1	w15	no-flanker	Non-lexical	original	correct
s1	w16	no-flanker	Non-lexical	original	correct
s1	w17	no-flanker	Non-lexical	original	correct
s1	w18	no-flanker	Non-lexical	original	correct
s1	w19	no-flanker	Non-lexical	original	correct
s1	w20	no-flanker	Non-lexical	original	correct
s1	w21	no-flanker	Non-lexical	original	correct
s1	w22	no-flanker	Non-lexical	original	correct
s1	w23	no-flanker	Non-lexical	original	correct
s1	w24	no-flanker	Non-lexical	original	correct
s1	w25	no-flanker	Non-lexical	original	correct
s1	w26	no-flanker	Non-lexical	original	incorrect
s1	w27	no-flanker	Non-lexical	original	correct
s1	w28	no-flanker	Non-lexical	original	correct
s1	w29	no-flanker	Non-lexical	original	correct
s1	w30	no-flanker	Non-lexical	original	correct
s1	w31	no-flanker	Non-lexical	original	correct
s1	w32	no-flanker	Non-lexical	original	correct
s1	w33	no-flanker	Non-lexical	original	correct
s1	w34	no-flanker	Non-lexical	original	correct
s1	w35	no-flanker	Non-lexical	original	correct
s1	w36	no-flanker	Non-lexical	original	correct
s1	w37	no-flanker	Non-lexical	original	correct
s1	w38	no-flanker	Non-lexical	original	correct
s1	w39	no-flanker	Non-lexical	original	correct
s1	w40	no-flanker	Non-lexical	original	correct
s1	w41	no-flanker	Non-lexical	original	correct
s1	w42	no-flanker	Non-lexical	original	correct
s1	w43	no-flanker	Non-lexical	original	correct
s1	w44	no-flanker	Non-lexical	original	correct
s1	w45	no-flanker	Non-lexical	original	correct
s1	w46	no-flanker	Non-lexical	original	correct
s1	w47	no-flanker	Non-lexical	original	correct
s1	w48	no-flanker	Non-lexical	original	correct
s1	w49	no-flanker	Non-lexical	original	correct
s1	w50	no-flanker	Non-lexical	original	correct
s1	w51	no-flanker	Non-lexical	original	correct
s1	w52	no-flanker	Non-lexical	original	correct
s1	w53	no-flanker	Non-lexical	original	correct
s1	w54	no-flanker	Non-lexical	original	correct
s1	w55	no-flanker	Non-lexical	original	correct
s1	w56	no-flanker	Non-lexical	original	correct
s1	w57	no-flanker	Non-lexical	original	correct
s1	w58	no-flanker	Non-lexical	original	correct
s1	w59	no-flanker	Non-lexical	original	correct
s1	w60	no-flanker	Non-lexical	original	correct
s1	w61	no-flanker	Non-lexical	original	correct
s1	w62	no-flanker	Non-lexical	original	correct
s1	w63	no-flanker	Non-lexical	original	correct
s1	w64	no-flanker	Non-lexical	original	correct
s1	w65	no-flanker	Non-lexical	original	correct
s1	w66	no-flanker	Non-lexical	original	correct
s1	w67	no-flanker	Non-lexical	original	correct
s1	w68	no-flanker	Non-lexical	original	correct
s1	w69	no-flanker	Non-lexical	original	correct
s1	w70	no-flanker	Non-lexical	original	correct
s1	w71	no-flanker	Non-lexical	original	correct
s1	w72	no-flanker	Non-lexical	original	correct
s1	w73	no-flanker	Non-lexical	original	correct
s1	w74	no-flanker	Non-lexical	original	incorrect
s1	w75	no-flanker	Non-lexical	original	correct
s1	w76	no-flanker	Non-lexical	original	correct
s1	w77	no-flanker	Non-lexical	original	correct
s1	w78	no-flanker	Non-lexical	original	correct
s1	w79	no-flanker	Non-lexical	original	incorrect
s1	w80	no-flanker	Non-lexical	original	correct
s1	w81	no-flanker	Non-lexical	original	correct
s1	w82	no-flanker	Non-lexical	original	correct
s1	w83	no-flanker	Non-lexical	original	correct
s1	w84	no-flanker	Non-lexical	original	correct
s1	w85	no-flanker	Non-lexical	original	correct
s1	w86	no-flanker	Non-lexical	original	correct
s1	w87	no-flanker	Non-lexical	original	correct
s1	w88	no-flanker	Non-lexical	original	correct
s1	w89	no-flanker	Non-lexical	original	correct
s1	w90	no-flanker	Non-lexical	original	correct
s1	w91	no-flanker	Non-lexical	original	correct
s1	w92	no-flanker	Non-lexical	original	correct
s1	w93	no-flanker	Non-lexical	original	correct
s1	w94	no-flanker	Non-lexical	original	correct
s1	w95	no-flanker	Non-lexical	original	correct
s1	w96	no-flanker	Non-lexical	original	correct
s1	w97	no-flanker	Non-lexical	original	correct
s1	w98	no-flanker	Non-lexical	original	correct
s1	w99	no-flanker	Non-lexical	original	correct
s1	w100	no-flanker	Non-lexical	original	correct
s1	w101	no-flanker	Non-lexical	original	correct
s1	w102	no-flanker	Non-lexical	original	correct
s1	w103	no-flanker	Non-lexical	original	correct
s1	w104	no-flanker	Non-lexical	original	correct
s1	w105	no-flanker	Non-lexical	original	correct
s1	w106	no-flanker	Non-lexical	original	correct
s1	w107	no-flanker	Non-lexical	original	correct
s1	w108	no-flanker	Non-lexical	original	correct
s1	w109	no-flanker	Non-lexical	original	correct
s1	w110	no-flanker	Non-lexical	original	correct
s1	w111	no-flanker	Non-lexical	original	correct
s1	w112	no-flanker	Non-lexical	original	correct
s1	w113	no-flanker	Non-lexical	original	correct
s1	w114	no-flanker	Non-lexical	original	correct
s1	w115	no-flanker	Non-lexical	original	correct
s1	w116	no-flanker	Non-lexical	original	correct
s1	w117	no-flanker	Non-lexical	original	correct
s1	w118	no-flanker	Non-lexical	original	correct
s1	w119	no-flanker	Non-lexical	original	correct
s1	w120	no-flanker	Non-lexical	original	correct
s1	w1	unrelated	Non-lexical	original	correct
s1	w2	unrelated	Non-lexical	original	correct
s1	w3	unrelated	Non-lexical	original	correct
s1	w4	unrelated	Non-lexical	original	correct
s1	w5	unrelated	Non-lexical	original	correct
s1	w6	unrelated	Non-lexical	original	correct
s1	w7	unrelated	Non-lexical	original	correct
s1	w8	unrelated	Non-lexical	original	correct
s1	w9	unrelated	Non-lexical	original	correct
s1	w10	unrelated	Non-lexical	original	correct
s1	w11	unrelated	Non-lexical	original	correct
s1	w12	unrelated	Non-lexical	original	correct
s1	w13	unrelated	Non-lexical	original	correct
s1	w14	unrelated	Non-lexical	original	correct
s1	w15	unrelated	Non-lexical	original	correct
s1	w16	unrelated	Non-lexical	original	correct
s1	w17	unrelated	Non-lexical	original	correct
s1	w18	unrelated	Non-lexical	original	correct
s1	w19	unrelated	Non-lexical	original	correct
s1	w20	unrelated	Non-lexical	original	correct
s1	w21	unrelated	Non-lexical	original	correct
s1	w22	unrelated	Non-lexical	original	correct
s1	w23	unrelated	Non-lexical	original	correct
s1	w24	unrelated	Non-lexical	original	correct
s1	w25	unrelated	Non-lexical	original	correct
s1	w26	unrelated	Non-lexical	original	correct
s1	w27	unrelated	Non-lexical	original	correct
s1	w28	unrelated	Non-lexical	original	correct
s1	w29	unrelated	Non-lexical	original	correct
s1	w30	unrelated	Non-lexical	original	correct
s1	w31	unrelated	Non-lexical	original	correct
s1	w32	unrelated	Non-lexical	original	correct
s1	w33	unrelated	Non-lexical	original	correct
s1	w34	unrelated	Non-lexical	original	correct
s1	w35	unrelated	Non-lexical	original	correct
s1	w36	unrelated	Non-lexical	original	correct
s1	w37	unrelated	Non-lexical	original	correct
s1	w38	unrelated	Non-lexical	original	correct
s1	w39	unrelated	Non-lexical	original	correct
s1	w40	unrelated	Non-lexical	original	correct
s1	w41	unrelated	Non-lexical	original	correct
s1	w42	unrelated	Non-lexical	original	correct
s1	w43	unrelated	Non-lexical	original	correct
s1	w44	unrelated	Non-lexical	original	correct
s1	w45	unrelated	Non-lexical	original	correct
s1	w46	unrelated	Non-lexical	original	correct
s1	w47	unrelated	Non-lexical	original	correct
s1	w48	unrelated	Non-lexical	original	correct
s1	w49	unrelated	Non-lexical	original	correct
s1	w50	unrelated	Non-lexical	original	correct
s1	w51	unrelated	Non-lexical	original	correct
s1	w52	unrelated	Non-lexical	original	correct
s1	w53	unrelated	Non-lexical	original	correct
s1	w54	unrelated	Non-lexical	original	incorrect
s1	w55	unrelated	Non-lexical	original	correct
s1	w56	unrelated	Non-lexical	original	correct
s1	w57	unrelated	Non-lexical	original	correct
s1	w58	unrelated	Non-lexical	original	correct
s1	w59	unrelated	Non-lexical	original	correct
s1	w60	unrelated	Non-lexical	original	correct
s1	w61	unrelated	Non-lexical	original	correct
s1	w62	unrelated	Non-lexical	original	correct
s1	w63	unrelated	Non-lexical	original	correct
s1	w64	unrelated	Non-lexical	original	correct
s1	w65	unrelated	Non-lexical	original	correct
s1	w66	unrelated	Non-lexical	original	correct
s1	w67	unrelated	Non-lexical	original	correct
s1	w68	unrelated	Non-lexical	original	correct
s1	w69	unrelated	Non-lexical	original	correct
s1	w70	unrelated	Non-lexical	original	correct
s1	w71	unrelated	Non-lexical	original	correct
s1	w72	unrelated	Non-lexical	original	correct
s1	w73	unrelated	Non-lexical	original	correct
s1	w74	unrelated	Non-lexical	original	correct
s1	w75	unrelated	Non-lexical	original	correct
s1	w76	unrelated	Non-lexical	original	correct
s1	w77	unrelated	Non-lexical	original	correct
s1	w78	unrelated	Non-lexical	original	correct
s1	w79	unrelated	Non-lexical	original	incorrect
s1	w80	unrelated	Non-lexical	original	correct
s1	w81	unrelated	Non-lexical	original	correct
s1	w82	unrelated	Non-lexical	original	correct
s1	w83	unrelated	Non-lexical	original	correct
s1	w84	unrelated	Non-lexical	original	correct
s1	w85	unrelated	Non-lexical	original	correct
s1	w86	unrelated	Non-lexical	original	correct
s1	w87	unrelated	Non-lexical	original	correct
s1	w88	unrelated	Non-lexical	original	correct
s1	w89	unrelated	Non-lexical	original	correct
s1	w90	unrelated	Non-lexical	original	correct
s1	w91	unrelated	Non-lexical	original	correct
s1	w92	unrelated	Non-lexical	original	correct
s1	w93	unrelated	Non-lexical	original	correct
s1	w94	unrelated	Non-lexical	original	correct
s1	w95	unrelated	Non-lexical	original	correct
s1	w96	unrelated	Non-lexical	original	correct
s1	w97	unrelated	Non-lexical	original	correct
s1	w98	unrelated	Non-lexical	original	correct
s1	w99	unrelated	Non-lexical	original	correct
s1	w100	unrelated	Non-lexical	original	correct
s1	w101	unrelated	Non-lexical	original	correct
s1	w102	unrelated	Non-lexical	original	correct
s1	w103	unrelated	Non-lexical	original	correct
s1	w104	unrelated	Non-lexical	original	correct
s1	w105	unrelated	Non-lexical	original	correct
s1	w106	unrelated	Non-lexical	original	correct
s1	w107	unrelated	Non-lexical	original	correct
s1	w108	unrelated	Non-lexical	original	correct
s1	w109	unrelated	Non-lexical	original	correct
s1	w110	unrelated	Non-lexical	original	correct
s1	w111	unrelated	Non-lexical	original	correct
s1	w112	unrelated	Non-lexical	original	correct
s1	w113	unrelated	Non-lexical	original	correct
s1	w114	unrelated	Non-lexical	original	correct
s1	w115	unrelated	Non-lexical	original	correct
s1	w116	unrelated	Non-lexical	original	correct
s1	w117	unrelated	Non-lexical	original	correct
s1	w118	unrelated	Non-lexical	original	correct
s1	w119	unrelated	Non-lexical	original	correct
s1	w120	unrelated	Non-lexical	original	correct
s2	w1	homophone	Lexical	original	correct
s2	w2	homophone	Lexical	original	correct
s2	w3	homophone	Lexical	original	correct
s2	w4	homophone	Lexical	original	correct
s2	w5	homophone	Lexical	original	incorrect
s2	w6	homophone	Lexical	original	correct
s2	w7	homophone	Lexical	original	correct
s2	w8	homophone	Lexical	original	correct
s2	w9	homophone	Lexical	original	correct
s2	w10	homophone	Lexical	original	correct
s2	w11	homophone	Lexical	original	correct
s2	w12	homophone	Lexical	original	correct
s2	w13	homophone	Lexical	original	correct
s2	w14	homophone	Lexical	original	correct
s2	w15	homophone	Lexical	original	correct
s2	w16	homophone	Lexical	original	correct
s2	w17	homophone	Lexical	original	correct
s2	w18	homophone	Lexical	original	correct
s2	w19	homophone	Lexical	original	correct
s2	w20	homophone	Lexical	original	correct
s2	w21	homophone	Lexical	original	correct
s2	w22	homophone	Lexical	original	correct
s2	w23	homophone	Lexical	original	correct
s2	w24	homophone	Lexical	original	correct
s2	w25	homophone	Lexical	original	correct
s2	w26	homophone	Lexical	original	incorrect
s2	w27	homophone	Lexical	original	correct
s2	w28	homophone	Lexical	original	correct
s2	w29	homophone	Lexical	original	correct
s2	w30	homophone	Lexical	original	correct
s2	w31	homophone	Lexical	original	correct
s2	w32	homophone	Lexical	original	correct
s2	w33	homophone	Lexical	original	correct
s2	w34	homophone	Lexical	original	correct
s2	w35	homophone	Lexical	original	correct
s2	w36	homophone	Lexical	original	correct
s2	w37	homophone	Lexical	original	correct
s2	w38	homophone	Lexical	original	correct
s2	w39	homophone	Lexical	original	correct
s2	w40	homophone	Lexical	original	correct
s2	w41	homophone	Lexical	original	correct
s2	w42	homophone	Lexical	original	correct
s2	w43	homophone	Lexical	original	correct
s2	w44	homophone	Lexical	original	correct
s2	w45	homophone	Lexical	original	correct
s2	w46	homophone	Lexical	original	correct
s2	w47	homophone	Lexical	original	incorrect
s2	w48	homophone	Lexical	original	correct
s2	w49	homophone	Lexical	original	correct
s2	w50	homophone	Lexical	original	correct
s2	w51	homophone	Lexical	original	correct
s2	w52	homophone	Lexical	original	correct
s2	w53	homophone	Lexical	original	incorrect
s2	w54	homophone	Lexical	original	correct
s2	w55	homophone	Lexical	original	correct
s2	w56	homophone	Lexical	original	correct
s2	w57	homophone	Lexical	original	correct
s2	w58	homophone	Lexical	original	correct
s2	w59	homophone	Lexical	original	correct
s2	w60	homophone	Lexical	original	correct
s2	w61	homophone	Lexical	original	incorrect
s2	w62	homophone	Lexical	original	correct
s2	w63	homophone	Lexical	original	correct
s2	w64	homophone	Lexical	original	correct
s2	w65	homophone	Lexical	original	correct
s2	w66	homophone	Lexical	original	correct
s2	w67	homophone	Lexical	original	correct
s2	w68	homophone	Lexical	original	correct
s2	w69	homophone	Lexical	original	correct
s2	w70	homophone	Lexical	original	correct
s2	w71	homophone	Lexical	original	correct
s2	w72	homophone	Lexical	original	correct
s2	w73	homophone	Lexical	original	correct
s2	w74	homophone	Lexical	original	correct
s2	w75	homophone	Lexical	original	correct
s2	w76	homophone	Lexical	original	correct
s2	w77	homophone	Lexical	original	correct
s2	w78	homophone	Lexical	original	correct
s2	w79	homophone	Lexical	original	correct
s2	w80	homophone	Lexical	original	correct
s2	w81	homophone	Lexical	original	correct
s2	w82	homophone	Lexical	original	correct
s2	w83	homophone	Lexical	original	correct
s2	w84	homophone	Lexical	original	correct
s2	w85	homophone	Lexical	original	correct
s2	w86	homophone	Lexical	original	correct
s2	w87	homophone	Lexical	original	correct
s2	w88	homophone	Lexical	original	correct
s2	w89	homophone	Lexical	original	correct
s2	w90	homophone	Lexical	original	correct
s2	w91	homophone	Lexical	original	correct
s2	w92	homophone	Lexical	original	correct
s2	w93	homophone	Lexical	original	correct
s2	w94	homophone	Lexical	original	correct
s2	w95	homophone	Lexical	original	correct
s2	w96	homophone	Lexical	original	correct
s2	w97	homophone	Lexical	original	correct
s2	w98	homophone	Lexical	original	correct
s2	w99	homophone	Lexical	original	correct
s2	w100	homophone	Lexical	original	correct
s2	w101	homophone	Lexical	original	correct
s2	w102	homophone	Lexical	original	correct
s2	w103	homophone	Lexical	original	correct
s2	w104	homophone	Lexical	original	correct
s2	w105	homophone	Lexical	original	correct
s2	w106	homophone	Lexical	original	correct
s2	w107	homophone	Lexical	original	correct
s2	w108	homophone	Lexical	original	correct
s2	w109	homophone	Lexical	original	correct
s2	w110	homophone	Lexical	original	correct
s2	w111	homophone	Lexical	original	correct
s2	w112	homophone	Lexical	original	correct
s2	w113	homophone	Lexical	original	correct
s2	w114	homophone	Lexical	original	incorrect
s2	w115	homophone	Lexical	original	correct
s2	w116	homophone	Lexical	original	correct
s2	w117	homophone	Lexical	original	correct
s2	w118	homophone	Lexical	original	correct
s2	w119	homophone	Lexical	original	correct
s2	w120	homophone	Lexical	original	correct
s2	w1	no-flanker	Lexical	original	correct
s2	w2	no-flanker	Lexical	original	correct
s2	w3	no-flanker	Lexical	original	correct
s2	w4	no-flanker	Lexical	original	correct
s2	w5	no-flanker	Lexical	original	correct
s2	w6	no-flanker	Lexical	original	correct
s2	w7	no-flanker	Lexical	original	correct
s2	w8	no-flanker	Lexical	original	correct
s2	w9	no-flanker	Lexical	original	correct
s2	w10	no-flanker	Lexical	original	correct
s2	w11	no-flanker	Lexical	original	correct
s2	w12	no-flanker	Lexical	original	correct
s2	w13	no-flanker	Lexical	original	correct
s2	w14	no-flanker	Lexical	original	correct
s2	w15	no-flanker	Lexical	original	correct
s2	w16	no-flanker	Lexical	original	correct
s2	w17	no-flanker	Lexical	original	correct
s2	w18	no-flanker	Lexical	original	correct
s2	w19	no-flanker	Lexical	original	correct
s2	w20	no-flanker	Lexical	original	correct
s2	w21	no-flanker	Lexical	original	correct
s2	w22	no-flanker	Lexical	original	correct
s2	w23	no-flanker	Lexical	original	correct
s2	w24	no-flanker	Lexical	original	correct
s2	w25	no-flanker	Lexical	original	correct
s2	w26	no-flanker	Lexical	original	correct
s2	w27	no-flanker	Lexical	original	correct
s2	w28	no-flanker	Lexical	original	correct
s2	w29	no-flanker	Lexical	original	correct
s2	w30	no-flanker	Lexical	original	correct
s2	w31	no-flanker	Lexical	original	correct
s2	w32	no-flanker	Lexical	original	correct
s2	w33	no-flanker	Lexical	original	correct
s2	w34	no-flanker	Lexical	original	correct
s2	w35	no-flanker	Lexical	original	correct
s2	w36	no-flanker	Lexical	original	correct
s2	w37	no-flanker	Lexical	original	correct
s2	w38	no-flanker	Lexical	original	correct
s2	w39	no-flanker	Lexical	original	correct
s2	w40	no-flanker	Lexical	original	correct
s2	w41	no-flanker	Lexical	original	correct
s2	w42	no-flanker	Lexical	original	correct
s2	w43	no-flanker	Lexical	original	correct
s2	w44	no-flanker	Lexical	original	correct
s2	w45	no-flanker	Lexical	original	correct
s2	w46	no-flanker	Lexical	original	correct
s2	w47	no-flanker	Lexical	original	correct
s2	w48	no-flanker	Lexical	original	correct
s2	w49	no-flanker	Lexical	original	correct
s2	w50	no-flanker	Lexical	original	correct
s2	w51	no-flanker	Lexical	original	correct
s2	w52	no-flanker	Lexical	original	correct
s2	w53	no-flanker	Lexical	original	correct
s2	w54	no-flanker	Lexical	original	correct
s2	w55	no-flanker	Lexical	original	correct
s2	w56	no-flanker	Lexical	original	correct
s2	w57	no-flanker	Lexical	original	correct
s2	w58	no-flanker	Lexical	original	correct
s2	w59	no-flanker	Lexical	original	correct
s2	w60	no-flanker	Lexical	original	correct
s2	w61	no-flanker	Lexical	original	correct
s2	w62	no-flanker	Lexical	original	correct
s2	w63	no-flanker	Lexical	original	incorrect
s2	w64	no-flanker	Lexical	original	correct
s2	w65	no-flanker	Lexical	original	correct
s2	w66	no-flanker	Lexical	original	incorrect
s2	w67	no-flanker	Lexical	original	correct
s2	w68	no-flanker	Lexical	original	correct
s2	w69	no-flanker	Lexical	original	correct
s2	w70	no-flanker	Lexical	original	correct
s2	w71	no-flanker	Lexical	original	correct
s2	w72	no-flanker	Lexical	original	correct
s2	w73	no-flanker	Lexical	original	correct
s2	w74	no-flanker	Lexical	original	correct
s2	w75	no-flanker	Lexical	original	correct
s2	w76	no-flanker	Lexical	original	correct
s2	w77	no-flanker	Lexical	original	correct
s2	w78	no-flanker	Lexical	original	correct
s2	w79	no-flanker	Lexical	original	correct
s2	w80	no-flanker	Lexical	original	correct
s2	w81	no-flanker	Lexical	original	correct
s2	w82	no-flanker	Lexical	original	correct
s2	w83	no-flanker	Lexical	original	correct
s2	w84	no-flanker	Lexical	original	incorrect
s2	w85	no-flanker	Lexical	original	correct
s2	w86	no-flanker	Lexical	original	correct
s2	w87	no-flanker	Lexical	original	correct
s2	w88	no-flanker	Lexical	original	correct
s2	w89	no-flanker	Lexical	original	correct
s2	w90	no-flanker	Lexical	original	correct
s2	w91	no-flanker	Lexical	original	correct
s2	w92	no-flanker	Lexical	original	correct
s2	w93	no-flanker	Lexical	original	correct
s2	w94	no-flanker	Lexical	original	correct
s2	w95	no-flanker	Lexical	original	correct
s2	w96	no-flanker	Lexical	original	incorrect
s2	w97	no-flanker	Lexical	original	correct
s2	w98	no-flanker	Lexical	original	correct
s2	w99	no-flanker	Lexical	original	correct
s2	w100	no-flanker	Lexical	original	correct
s2	w101	no-flanker	Lexical	original	correct
s2	w102	no-flanker	Lexical	original	correct
s2	w103	no-flanker	Lexical	original	correct
s2	w104	no-flanker	Lexical	original	correct
s2	w105	no-flanker	Lexical	original	correct
s2	w106	no-flanker	Lexical	original	correct
s2	w107	no-flanker	Lexical	original	correct
s2	w108	no-flanker	Lexical	original	correct
s2	w109	no-flanker	Lexical	original	correct
s2	w110	no-flanker	Lexical	original	correct
s2	w111	no-flanker	Lexical	original	correct
s2	w112	no-flanker	Lexical	original	correct
s2	w113	no-flanker	Lexical	original	correct
s2	w114	no-flanker	Lexical	original	correct
s2	w115	no-flanker	Lexical	original	correct
s2	w116	no-flanker	Lexical	original	correct
s2	w117	no-flanker	Lexical	original	correct
s2	w118	no-flanker	Lexical	original	correct
s2	w119	no-flanker	Lexical	original	correct
s2	w120	no-flanker	Lexical	original	correct
s2	w1	unrelated	Lexical	original	correct
s2	w2	unrelated	Lexical	original	correct
s2	w3	unrelated	Lexical	original	correct
s2	w4	unrelated	Lexical	original	correct
s2	w5	unrelated	Lexical	original	incorrect
s2	w6	unrelated	Lexical	original	correct
s2	w7	unrelated	Lexical	original	correct
s2	w8	unrelated	Lexical	original	correct
s2	w9	unrelated	Lexical	original	correct
s2	w10	unrelated	Lexical	original	correct
s2	w11	unrelated	Lexical	original	correct
s2	w12	unrelated	Lexical	original	correct
s2	w13	unrelated	Lexical	original	correct
s2	w14	unrelated	Lexical	original	correct
s2	w15	unrelated	Lexical	original	correct
s2	w16	unrelated	Lexical	original	correct
s2	w17	unrelated	Lexical	original	correct
s2	w18	unrelated	Lexical	original	correct
s2	w19	unrelated	Lexical	original	correct
s2	w20	unrelated	Lexical	original	correct
s2	w21	unrelated	Lexical	original	correct
s2	w22	unrelated	Lexical	original	correct
s2	w23	unrelated	Lexical	original	correct
s2	w24	unrelated	Lexical	original	correct
s2	w25	unrelated	Lexical	original	correct
s2	w26	unrelated	Lexical	original	correct
s2	w27	unrelated	Lexical	original	correct
s2	w28	unrelated	Lexical	original	correct
s2	w29	unrelated	Lexical	original	correct
s2	w30	unrelated	Lexical	original	correct
s2	w31	unrelated	Lexical	original	correct
s2	w32	unrelated	Lexical	original	correct
s2	w33	unrelated	Lexical	original	correct
s2	w34	unrelated	Lexical	original	correct
s2	w35	unrelated	Lexical	original	correct
s2	w36	unrelated	Lexical	original	correct
s2	w37	unrelated	Lexical	original	correct
s2	w38	unrelated	Lexical	original	correct
s2	w39	unrelated	Lexical	original	correct
s2	w40	unrelated	Lexical	original	correct
s2	w41	unrelated	Lexical	original	correct
s2	w42	unrelated	Lexical	original	correct
s2	w43	unrelated	Lexical	original	correct
s2	w44	unrelated	Lexical	original	correct
s2	w45	unrelated	Lexical	original	correct
s2	w46	unrelated	Lexical	original	correct
s2	w47	unrelated	Lexical	original	correct
s2	w48	unrelated	Lexical	original	correct
s2	w49	unrelated	Lexical	original	correct
s2	w50	unrelated	Lexical	original	correct
s2	w51	unrelated	Lexical	original	correct
s2	w52	unrelated	Lexical	original	correct
s2	w53	unrelated	Lexical	original	correct
s2	w54	unrelated	Lexical	original	correct
s2	w55	unrelated	Lexical	original	correct
s2	w56	unrelated	Lexical	original	correct
s2	w57	unrelated	Lexical	original	correct
s2	w58	unrelated	Lexical	original	correct
s2	w59	unrelated	Lexical	original	correct
s2	w60	unrelated	Lexical	original	correct
s2	w61	unrelated	Lexical	original	correct
s2	w62	unrelated	Lexical	original	correct
s2	w63	unrelated	Lexical	original	incorrect
s2	w64	unrelated	Lexical	original	correct
s2	w65	unrelated	Lexical	original	correct
s2	w66	unrelated	Lexical	original	incorrect
s2	w67	unrelated	Lexical	original	correct
s2	w68	unrelated	Lexical	original	correct
s2	w69	unrelated	Lexical	original	correct
s2	w70	unrelated	Lexical	original	correct
s2	w71	unrelated	Lexical	original	correct
s2	w72	unrelated	Lexical	original	correct
s2	w73	unrelated	Lexical	original	correct
s2	w74	unrelated	Lexical	original	correct
s2	w75	unrelated	Lexical	original	correct
s2	w76	unrelated	Lexical	original	correct
s2	w77	unrelated	Lexical	original	correct
s2	w78	unrelated	Lexical	original	incorrect
s2	w79	unrelated	Lexical	original	correct
s2	w80	unrelated	Lexical	original	correct
s2	w81	unrelated	Lexical	original	correct
s2	w82	unrelated	Lexical	original	correct
s2	w83	unrelated	Lexical	original	correct
s2	w84	unrelated	Lexical	original	correct
s2	w85	unrelated	Lexical	original	correct
s2	w86	unrelated	Lexical	original	correct
s2	w87	unrelated	Lexical	original	correct
s2	w88	unrelated	Lexical	original	correct
s2	w89	unrelated	Lexical	original	correct
s2	w90	unrelated	Lexical	original	correct
s2	w91	unrelated	Lexical	original	correct
s2	w92	unrelated	Lexical	original	correct
s2	w93	unrelated	Lexical	original	correct
s2	w94	unrelated	Lexical	original	correct
s2	w95	unrelated	Lexical	original	correct
s2	w96	unrelated	Lexical	original	correct
s2	w97	unrelated	Lexical	original	correct
s2	w98	unrelated	Lexical	original	correct
s2	w99	unrelated	Lexical	original	correct
s2	w100	unrelated	Lexical	original	correct
s2	w101	unrelated	Lexical	original	incorrect
s2	w102	unrelated	Lexical	original	correct
s2	w103	unrelated	Lexical	original	correct
s2	w104	unrelated	Lexical	original	correct
s2	w105	unrelated	Lexical	original	correct
s2	w106	unrelated	Lexical	original	correct
s2	w107	unrelated	Lexical	original	correct
s2	w108	unrelated	Lexical	original	correct
s2	w109	unrelated	Lexical	original	correct
s2	w110	unrelated	Lexical	original	correct
s2	w111	unrelated	Lexical	original	correct
s2	w112	unrelated	Lexical	original	correct
s2	w113	unrelated	Lexical	original	correct
s2	w114	unrelated	Lexical	original	correct
s2	w115	unrelated	Lexical	original	correct
s2	w116	unrelated	Lexical	original	correct
s2	w117	unrelated	Lexical	original	correct
s2	w118	unrelated	Lexical	original	correct
s2	w119	unrelated	Lexical	original	correct
s2	w120	unrelated	Lexical	original	correct
s2	w1	unrelated	Non-lexical	original	correct
s2	w2	unrelated	Non-lexical	original	correct
s2	w3	unrelated	Non-lexical	original	correct
s2	w4	unrelated	Non-lexical	original	correct
s2	w5	unrelated	Non-lexical	original	correct
s2	w6	unrelated	Non-lexical	original	correct
s2	w7	unrelated	Non-lexical	original	correct
s2	w8	unrelated	Non-lexical	original	correct
s2	w9	unrelated	Non-lexical	original	correct
s2	w10	unrelated	Non-lexical	original	correct
s2	w11	unrelated	Non-lexical	original	correct
s2	w12	unrelated	Non-lexical	original	correct
s2	w13	unrelated	Non-lexical	original	correct
s2	w14	unrelated	Non-lexical	original	correct
s2	w15	unrelated	Non-lexical	original	correct
s2	w16	unrelated	Non-lexical	original	correct
s2	w17	unrelated	Non-lexical	original	correct
s2	w18	unrelated	Non-lexical	original	correct
s2	w19	unrelated	Non-lexical	original	correct
s2	w20	unrelated	Non-lexical	original	correct
s2	w21	unrelated	Non-lexical	original	correct
s2	w22	unrelated	Non-lexical	original	correct
s2	w23	unrelated	Non-lexical	original	correct
s2	w24	unrelated	Non-lexical	original	correct
s2	w25	unrelated	Non-lexical	original	correct
s2	w26	unrelated	Non-lexical	original	correct
s2	w27	unrelated	Non-lexical	original	correct
s2	w28	unrelated	Non-lexical	original	correct
s2	w29	unrelated	Non-lexical	original	correct
s2	w30	unrelated	Non-lexical	original	correct
s2	w31	unrelated	Non-lexical	original	correct
s2	w32	unrelated	Non-lexical	original	correct
s2	w33	unrelated	Non-lexical	original	correct
s2	w34	unrelated	Non-lexical	original	incorrect
s2	w35	unrelated	Non-lexical	original	correct
s2	w36	unrelated	Non-lexical	original	correct
s2	w37	unrelated	Non-lexical	original	correct
s2	w38	unrelated	Non-lexical	original	correct
s2	w39	unrelated	Non-lexical	original	correct
s2	w40	unrelated	Non-lexical	original	correct
s2	w41	unrelated	Non-lexical	original	correct
s2	w42	unrelated	Non-lexical	original	correct
s2	w43	unrelated	Non-lexical	original	correct
s2	w44	unrelated	Non-lexical	original	correct
s2	w45	unrelated	Non-lexical	original	correct
s2	w46	unrelated	Non-lexical	original	correct
s2	w47	unrelated	Non-lexical	original	correct
s2	w48	unrelated	Non-lexical	original	correct
s2	w49	unrelated	Non-lexical	original	correct
s2	w50	unrelated	Non-lexical	original	correct
s2	w51	unrelated	Non-lexical	original	correct
s2	w52	unrelated	Non-lexical	original	correct
s2	w53	unrelated	Non-lexical	original	correct
s2	w54	unrelated	Non-lexical	original	correct
s2	w55	unrelated	Non-lexical	original	correct
s2	w56	unrelated	Non-lexical	original	correct
s2	w57	unrelated	Non-lexical	original	correct
s2	w58	unrelated	Non-lexical	original	correct
s2	w59	unrelated	Non-lexical	original	correct
s2	w60	unrelated	Non-lexical	original	correct
s2	w61	unrelated	Non-lexical	original	correct
s2	w62	unrelated	Non-lexical	original	correct
s2	w63	unrelated	Non-lexical	original	correct
s2	w64	unrelated	Non-lexical	original	correct
s2	w65	unrelated	Non-lexical	original	correct
s2	w66	unrelated	Non-lexical	original	correct
s2	w67	unrelated	Non-lexical	original	correct
s2	w68	unrelated	Non-lexical	original	correct
s2	w69	unrelated	Non-lexical	original	correct
s2	w70	unrelated	Non-lexical	original	correct
s2	w71	unrelated	Non-lexical	original	correct
s2	w72	unrelated	Non-lexical	original	correct
s2	w73	unrelated	Non-lexical	original	correct
s2	w74	unrelated	Non-lexical	original	correct
s2	w75	unrelated	Non-lexical	original	correct
s2	w76	unrelated	Non-lexical	original	correct
s2	w77	unrelated	Non-lexical	original	correct
s2	w78	unrelated	Non-lexical	original	correct
s2	w79	unrelated	Non-lexical	original	correct
s2	w80	unrelated	Non-lexical	original	correct
s2	w81	unrelated	Non-lexical	original	correct
s2	w82	unrelated	Non-lexical	original	correct
s2	w83	unrelated	Non-lexical	original	correct
s2	w84	unrelated	Non-lexical	original	correct
s2	w85	unrelated	Non-lexical	original	correct
s2	w86	unrelated	Non-lexical	original	correct
s2	w87	unrelated	Non-lexical	original	correct
s2	w88	unrelated	Non-lexical	original	correct
s2	w89	unrelated	Non-lexical	original	correct
s2	w90	unrelated	Non-lexical	original	correct
s2	w91	unrelated	Non-lexical	original	correct
s2	w92	unrelated	Non-lexical	original	correct
s2	w93	unrelated	Non-lexical	original	correct
s2	w94	unrelated	Non-lexical	original	correct
s2	w95	unrelated	Non-lexical	original	correct
s2	w96	unrelated	Non-lexical	original	correct
s2	w97	unrelated	Non-lexical	original	correct
s2	w98	unrelated	Non-lexical	original	correct
s2	w99	unrelated	Non-lexical	original	correct
s2	w100	unrelated	Non-lexical	original	correct
s2	w101	unrelated	Non-lexical	original	correct
s2	w102	unrelated	Non-lexical	original	correct
s2	w103	unrelated	Non-lexical	original	correct
s2	w104	unrelated	Non-lexical	original	correct
s2	w105	unrelated	Non-lexical	original	correct
s2	w106	unrelated	Non-lexical	original	correct
s2	w107	unrelated	Non-lexical	original	correct
s2	w108	unrelated	Non-lexical	original	correct
s2	w109	unrelated	Non-lexical	original	correct
s2	w110	unrelated	Non-lexical	original	correct
s2	w111	unrelated	Non-lexical	original	correct
s2	w112	unrelated	Non-lexical	original	correct
s2	w113	unrelated	Non-lexical	original	correct
s2	w114	unrelated	Non-lexical	original	correct
s2	w115	unrelated	Non-lexical	original	correct
s2	w116	unrelated	Non-lexical	original	correct
s2	w117	unrelated	Non-lexical	original	correct
s2	w118	unrelated	Non-lexical	original	correct
s2	w119	unrelated	Non-lexical	original	correct
s2	w120	unrelated	Non-lexical	original	correct
s2	w1	no-flanker	Non-lexical	original	correct
s2	w2	no-flanker	Non-lexical	original	correct
s2	w3	no-flanker	Non-lexical	original	correct
s2	w4	no-flanker	Non-lexical	original	correct
s2	w5	no-flanker	Non-lexical	original	correct
s2	w6	no-flanker	Non-lexical	original	correct
s2	w7	no-flanker	Non-lexical	original	correct
s2	w8	no-flanker	Non-lexical	original	correct
s2	w9	no-flanker	Non-lexical	original	correct
s2	w10	no-flanker	Non-lexical	original	correct
s2	w11	no-flanker	Non-lexical	original	correct
s2	w12	no-flanker	Non-lexical	original	correct
s2	w13	no-flanker	Non-lexical	original	correct
s2	w14	no-flanker	Non-lexical	original	correct
s2	w15	no-flanker	Non-lexical	original	correct
s2	w16	no-flanker	Non-lexical	original	correct
s2	w17	no-flanker	Non-lexical	original	correct
s2	w18	no-flanker	Non-lexical	original	correct
s2	w19	no-flanker	Non-lexical	original	correct
s2	w20	no-flanker	Non-lexical	original	correct
s2	w21	no-flanker	Non-lexical	original	correct
s2	w22	no-flanker	Non-lexical	original	correct
s2	w23	no-flanker	Non-lexical	original	correct
s2	w24	no-flanker	Non-lexical	original	correct
s2	w25	no-flanker	Non-lexical	original	correct
s2	w26	no-flanker	Non-lexical	original	correct
s2	w27	no-flanker	Non-lexical	original	correct
s2	w28	no-flanker	Non-lexical	original	correct
s2	w29	no-flanker	Non-lexical	original	correct
s2	w30	no-flanker	Non-lexical	original	correct
s2	w31	no-flanker	Non-lexical	original	correct
s2	w32	no-flanker	Non-lexical	original	correct
s2	w33	no-flanker	Non-lexical	original	correct
s2	w34	no-flanker	Non-lexical	original	correct
s2	w35	no-flanker	Non-lexical	original	correct
s2	w36	no-flanker	Non-lexical	original	correct
s2	w37	no-flanker	Non-lexical	original	correct
s2	w38	no-flanker	Non-lexical	original	correct
s2	w39	no-flanker	Non-lexical	original	correct
s2	w40	no-flanker	Non-lexical	original	correct
s2	w41	no-flanker	Non-lexical	original	correct
s2	w42	no-flanker	Non-lexical	original	correct
s2	w43	no-flanker	Non-lexical	original	correct
s2	w44	no-flanker	Non-lexical	original	correct
s2	w45	no-flanker	Non-lexical	original	correct
s2	w46	no-flanker	Non-lexical	original	correct
s2	w47	no-flanker	Non-lexical	original	correct
s2	w48	no-flanker	Non-lexical	original	correct
s2	w49	no-flanker	Non-lexical	original	correct
s2	w50	no-flanker	Non-lexical	original	correct
s2	w51	no-flanker	Non-lexical	original	correct
s2	w52	no-flanker	Non-lexical	original	correct
s2	w53	no-flanker	Non-lexical	original	correct
s2	w54	no-flanker	Non-lexical	original	correct
s2	w55	no-flanker	Non-lexical	original	correct
s2	w56	no-flanker	Non-lexical	original	correct
s2	w57	no-flanker	Non-lexical	original	correct
s2	w58	no-flanker	Non-lexical	original	correct
s2	w59	no-flanker	Non-lexical	original	correct
s2	w60	no-flanker	Non-lexical	original	correct
s2	w61	no-flanker	Non-lexical	original	correct
s2	w62	no-flanker	Non-lexical	original	correct
s2	w63	no-flanker	Non-lexical	original	correct
s2	w64	no-flanker	Non-lexical	original	correct
s2	w65	no-flanker	Non-lexical	original	correct
s2	w66	no-flanker	Non-lexical	original	correct
s2	w67	no-flanker	Non-lexical	original	correct
s2	w68	no-flanker	Non-lexical	original	correct
s2	w69	no-flanker	Non-lexical	original	correct
s2	w70	no-flanker	Non-lexical	original	correct
s2	w71	no-flanker	Non-lexical	original	correct
s2	w72	no-flanker	Non-lexical	original	correct
s2	w73	no-flanker	Non-lexical	original	correct
s2	w74	no-flanker	Non-lexical	original	correct
s2	w75	no-flanker	Non-lexical	original	correct
s2	w76	no-flanker	Non-lexical	original	correct
s2	w77	no-flanker	Non-lexical	original	correct
s2	w78	no-flanker	Non-lexical	original	correct
s2	w79	no-flanker	Non-lexical	original	correct
s2	w80	no-flanker	Non-lexical	original	correct
s2	w81	no-flanker	Non-lexical	original	correct
s2	w82	no-flanker	Non-lexical	original	correct
s2	w83	no-flanker	Non-lexical	original	correct
s2	w84	no-flanker	Non-lexical	original	correct
s2	w85	no-flanker	Non-lexical	original	correct
s2	w86	no-flanker	Non-lexical	original	correct
s2	w87	no-flanker	Non-lexical	original	correct
s2	w88	no-flanker	Non-lexical	original	correct
s2	w89	no-flanker	Non-lexical	original	correct
s2	w90	no-flanker	Non-lexical	original	correct
s2	w91	no-flanker	Non-lexical	original	correct
s2	w92	no-flanker	Non-lexical	original	correct
s2	w93	no-flanker	Non-lexical	original	correct
s2	w94	no-flanker	Non-lexical	original	correct
s2	w95	no-flanker	Non-lexical	original	correct
s2	w96	no-flanker	Non-lexical	original	correct
s2	w97	no-flanker	Non-lexical	original	correct
s2	w98	no-flanker	Non-lexical	original	correct
s2	w99	no-flanker	Non-lexical	original	correct
s2	w100	no-flanker	Non-lexical	original	correct
s2	w101	no-flanker	Non-lexical	original	correct
s2	w102	no-flanker	Non-lexical	original	correct
s2	w103	no-flanker	Non-lexical	original	correct
s2	w104	no-flanker	Non-lexical	original	correct
s2	w105	no-flanker	Non-lexical	original	correct
s2	w106	no-flanker	Non-lexical	original	correct
s2	w107	no-flanker	Non-lexical	original	correct
s2	w108	no-flanker	Non-lexical	original	correct
s2	w109	no-flanker	Non-lexical	original	correct
s2	w110	no-flanker	Non-lexical	original	incorrect
s2	w111	no-flanker	Non-lexical	original	correct
s2	w112	no-flanker	Non-lexical	original	correct
s2	w113	no-flanker	Non-lexical	original	correct
s2	w114	no-flanker	Non-lexical	original	correct
s2	w115	no-flanker	Non-lexical	original	correct
s2	w116	no-flanker	Non-lexical	original	correct
s2	w117	no-flanker	Non-lexical	original	correct
s2	w118	no-flanker	Non-lexical	original	correct
s2	w119	no-flanker	Non-lexical	original	correct
s2	w120	no-flanker	Non-lexical	original	correct
s2	w1	unrelated	Non-lexical	original	correct
s2	w2	unrelated	Non-lexical	original	correct
s2	w3	unrelated	Non-lexical	original	correct
s2	w4	unrelated	Non-lexical	original	correct
s2	w5	unrelated	Non-lexical	original	correct
s2	w6	unrelated	Non-lexical	original	correct
s2	w7	unrelated	Non-lexical	original	correct
s2	w8	unrelated	Non-lexical	original	correct
s2	w9	unrelated	Non-lexical	original	correct
s2	w10	unrelated	Non-lexical	original	correct
s2	w11	unrelated	Non-lexical	original	correct
s2	w12	unrelated	Non-lexical	original	correct
s2	w13	unrelated	Non-lexical	original	correct
s2	w14	unrelated	Non-lexical	original	correct
s2	w15	unrelated	Non-lexical	original	correct
s2	w16	unrelated	Non-lexical	original	correct
s2	w17	unrelated	Non-lexical	original	correct
s2	w18	unrelated	Non-lexical	original	correct
s2	w19	unrelated	Non-lexical	original	correct
s2	w20	unrelated	Non-lexical	original	correct
s2	w21	unrelated	Non-lexical	original	correct
s2	w22	unrelated	Non-lexical	original	correct
s2	w23	unrelated	Non-lexical	original	correct
s2	w24	unrelated	Non-lexical	original	correct
s2	w25	unrelated	Non-lexical	original	correct
s2	w26	unrelated	Non-lexical	original	correct
s2	w27	unrelated	Non-lexical	original	correct
s2	w28	unrelated	Non-lexical	original	correct
s2	w29	unrelated	Non-lexical	original	correct
s2	w30	unrelated	Non-lexical	original	correct
s2	w31	unrelated	Non-lexical	original	correct
s2	w32	unrelated	Non-lexical	original	correct
s2	w33	unrelated	Non-lexical	original	correct
s2	w34	unrelated	Non-lexical	original	correct
s2	w35	unrelated	Non-lexical	original	correct
s2	w36	unrelated	Non-lexical	original	correct
s2	w37	unrelated	Non-lexical	original	correct
s2	w38	unrelated	Non-lexical	original	incorrect
s2	w39	unrelated	Non-lexical	original	correct
s2	w40	unrelated	Non-lexical	original	correct
s2	w41	unrelated	Non-lexical	original	correct
s2	w42	unrelated	Non-lexical	original	correct
s2	w43	unrelated	Non-lexical	original	correct
s2	w44	unrelated	Non-lexical	original	correct
s2	w45	unrelated	Non-lexical	original	correct
s2	w46	unrelated	Non-lexical	original	correct
s2	w47	unrelated	Non-lexical	original	correct
s2	w48	unrelated	Non-lexical	original	correct
s2	w49	unrelated	Non-lexical	original	correct
s2	w50	unrelated	Non-lexical	original	correct
s2	w51	unrelated	Non-lexical	original	correct
s2	w52	unrelated	Non-lexical	original	correct
s2	w53	unrelated	Non-lexical	original	correct
s2	w54	unrelated	Non-lexical	original	correct
s2	w55	unrelated	Non-lexical	original	correct
s2	w56	unrelated	Non-lexical	original	correct
s2	w57	unrelated	Non-lexical	original	correct
s2	w58	unrelated	Non-lexical	original	correct
s2	w59	unrelated	Non-lexical	original	correct
s2	w60	unrelated	Non-lexical	original	correct
s2	w61	unrelated	Non-lexical	original	correct
s2	w62	unrelated	Non-lexical	original	correct
s2	w63	unrelated	Non-lexical	original	correct
s2	w64	unrelated	Non-lexical	original	correct
s2	w65	unrelated	Non-lexical	original	correct
s2	w66	unrelated	Non-lexical	original	correct
s2	w67	unrelated	Non-lexical	original	incorrect
s2	w68	unrelated	Non-lexical	original	correct
s2	w69	unrelated	Non-lexical	original	correct
s2	w70	unrelated	Non-lexical	original	correct
s2	w71	unrelated	Non-lexical	original	correct
s2	w72	unrelated	Non-lexical	original	correct
s2	w73	unrelated	Non-lexical	original	correct
s2	w74	unrelated	Non-lexical	original	correct
s2	w75	unrelated	Non-lexical	original	correct
s2	w76	unrelated	Non-lexical	original	correct
s2	w77	unrelated	Non-lexical	original	correct
s2	w78	unrelated	Non-lexical	original	correct
s2	w79	unrelated	Non-lexical	original	correct
s2	w80	unrelated	Non-lexical	original	correct
s2	w81	unrelated	Non-lexical	original	correct
s2	w82	unrelated	Non-lexical	original	correct
s2	w83	unrelated	Non-lexical	original	correct
s2	w84	unrelated	Non-lexical	original	correct
s2	w85	unrelated	Non-lexical	original	correct
s2	w86	unrelated	Non-lexical	original	correct
s2	w87	unrelated	Non-lexical	original	correct
s2	w88	unrelated	Non-lexical	original	correct
s2	w89	unrelated	Non-lexical	original	correct
s2	w90	unrelated	Non-lexical	original	correct
s2	w91	unrelated	Non-lexical	original	correct
s2	w92	unrelated	Non-lexical	original	correct
s2	w93	unrelated	Non-lexical	original	correct
s2	w94	unrelated	Non-lexical	original	correct
s2	w95	unrelated	Non-lexical	original	correct
s2	w96	unrelated	Non-lexical	original	correct
s2	w97	unrelated	Non-lexical	original	correct
s2	w98	unrelated	Non-lexical	original	correct
s2	w99	unrelated	Non-lexical	original	correct
s2	w100	unrelated	Non-lexical	original	correct
s2	w101	unrelated	Non-lexical	original	correct
s2	w102	unrelated	Non-lexical	original	correct
s2	w103	unrelated	Non-lexical	original	correct
s2	w104	unrelated	Non-lexical	original	correct
s2	w105	unrelated	Non-lexical	original	correct
s2	w106	unrelated	Non-lexical	original	correct
s2	w107	unrelated	Non-lexical	original	correct
s2	w108	unrelated	Non-lexical	original	correct
s2	w109	unrelated	Non-lexical	original	correct
s2	w110	unrelated	Non-lexical	original	correct
s2	w111	unrelated	Non-lexical	original	correct
s2	w112	unrelated	Non-lexical	original	correct
s2	w113	unrelated	Non-lexical	original	correct
s2	w114	unrelated	Non-lexical	original	correct
s2	w115	unrelated	Non-lexical	original	correct
s2	w116	unrelated	Non-lexical	original	correct
s2	w117	unrelated	Non-lexical	original	correct
s2	w118	unrelated	Non-lexical	original	correct
s2	w119	unrelated	Non-lexical	original	incorrect
s2	w120	unrelated	Non-lexical	original	correct
s3	w1	homophone	Lexical	original	correct
s3	w2	homophone	Lexical	original	correct
s3	w3	homophone	Lexical	original	correct
s3	w4	homophone	Lexical	original	correct
s3	w5	homophone	Lexical	original	correct
s3	w6	homophone	Lexical	original	correct
s3	w7	homophone	Lexical	original	correct
s3	w8	homophone	Lexical	original	correct
s3	w9	homophone	Lexical	original	correct
s3	w10	homophone	Lexical	original	correct
s3	w11	homophone	Lexical	original	correct
s3	w12	homophone	Lexical	original	correct
s3	w13	homophone	Lexical	original	correct
s3	w14	homophone	Lexical	original	correct
s3	w15	homophone	Lexical	original	correct
s3	w16	homophone	Lexical	original	correct
s3	w17	homophone	Lexical	original	correct
s3	w18	homophone	Lexical	original	correct
s3	w19	homophone	Lexical	original	correct
s3	w20	homophone	Lexical	original	correct
s3	w21	homophone	Lexical	original	correct
s3	w22	homophone	Lexical	original	correct
s3	w23	homophone	Lexical	original	correct
s3	w24	homophone	Lexical	original	correct
s3	w25	homophone	Lexical	original	correct
s3	w26	homophone	Lexical	original	correct
s3	w27	homophone	Lexical	original	correct
s3	w28	homophone	Lexical	original	correct
s3	w29	homophone	Lexical	original	correct
s3	w30	homophone	Lexical	original	correct
s3	w31	homophone	Lexical	original	correct
s3	w32	homophone	Lexical	original	correct
s3	w33	homophone	Lexical	original	correct
s3	w34	homophone	Lexical	original	correct
s3	w35	homophone	Lexical	original	correct
s3	w36	homophone	Lexical	original	correct
s3	w37	homophone	Lexical	original	correct
s3	w38	homophone	Lexical	original	correct
s3	w39	homophone	Lexical	original	correct
s3	w40	homophone	Lexical	original	correct
s3	w41	homophone	Lexical	original	correct
s3	w42	homophone	Lexical	original	correct
s3	w43	homophone	Lexical	original	correct
s3	w44	homophone	Lexical	original	correct
s3	w45	homophone	Lexical	original	correct
s3	w46	homophone	Lexical	original	correct
s3	w47	homophone	Lexical	original	correct
s3	w48	homophone	Lexical	original	correct
s3	w49	homophone	Lexical	original	correct
s3	w50	homophone	Lexical	original	correct
s3	w51	homophone	Lexical	original	correct
s3	w52	homophone	Lexical	original	correct
s3	w53	homophone	Lexical	original	correct
s3	w54	homophone	Lexical	original	correct
s3	w55	homophone	Lexical	original	correct
s3	w56	homophone	Lexical	original	correct
s3	w57	homophone	Lexical	original	correct
s3	w58	homophone	Lexical	original	correct
s3	w59	homophone	Lexical	original	correct
s3	w60	homophone	Lexical	original	correct
s3	w61	homophone	Lexical	original	correct
s3	w62	homophone	Lexical	original	correct
s3	w63	homophone	Lexical	original	correct
s3	w64	homophone	Lexical	original	correct
s3	w65	homophone	Lexical	original	correct
s3	w66	homophone	Lexical	original	correct
s3	w67	homophone	Lexical	original	correct
s3	w68	homophone	Lexical	original	correct
s3	w69	homophone	Lexical	original	correct
s3	w70	homophone	Lexical	original	correct
s3	w71	homophone	Lexical	original	correct
s3	w72	homophone	Lexical	original	correct
s3	w73	homophone	Lexical	original	correct
s3	w74	homophone	Lexical	original	incorrect
s3	w75	homophone	Lexical	original	correct
s3	w76	homophone	Lexical	original	incorrect
s3	w77	homophone	Lexical	original	correct
s3	w78	homophone	Lexical	original	correct
s3	w79	homophone	Lexical	original	correct
s3	w80	homophone	Lexical	original	correct
s3	w81	homophone	Lexical	original	correct
s3	w82	homophone	Lexical	original	correct
s3	w83	homophone	Lexical	original	correct
s3	w84	homophone	Lexical	original	correct
s3	w85	homophone	Lexical	original	correct
s3	w86	homophone	Lexical	original	correct
s3	w87	homophone	Lexical	original	correct
s3	w88	homophone	Lexical	original	correct
s3	w89	homophone	Lexical	original	correct
s3	w90	homophone	Lexical	original	correct
s3	w91	homophone	Lexical	original	correct
s3	w92	homophone	Lexical	original	correct
s3	w93	homophone	Lexical	original	correct
s3	w94	homophone	Lexical	original	correct
s3	w95	homophone	Lexical	original	correct
s3	w96	homophone	Lexical	original	correct
s3	w97	homophone	Lexical	original	correct
s3	w98	homophone	Lexical	original	correct
s3	w99	homophone	Lexical	original	correct
s3	w100	homophone	Lexical	original	correct
s3	w101	homophone	Lexical	original	correct
s3	w102	homophone	Lexical	original	correct
s3	w103	homophone	Lexical	original	correct
s3	w104	homophone	Lexical	original	correct
s3	w105	homophone	Lexical	original	correct
s3	w106	homophone	Lexical	original	incorrect
s3	w107	homophone	Lexical	original	correct
s3	w108	homophone	Lexical	original	correct
s3	w109	homophone	Lexical	original	correct
s3	w110	homophone	Lexical	original	correct
s3	w111	homophone	Lexical	original	correct
s3	w112	homophone	Lexical	original	correct
s3	w113	homophone	Lexical	original	correct
s3	w114	homophone	Lexical	original	correct
s3	w115	homophone	Lexical	original	correct
s3	w116	homophone	Lexical	original	correct
s3	w117	homophone	Lexical	original	correct
s3	w118	homophone	Lexical	original	correct
s3	w119	homophone	Lexical	original	correct
s3	w120	homophone	Lexical	original	correct
s3	w1	no-flanker	Lexical	original	correct
s3	w2	no-flanker	Lexical	original	correct
s3	w3	no-flanker	Lexical	original	correct
s3	w4	no-flanker	Lexical	original	correct
s3	w5	no-flanker	Lexical	original	correct
s3	w6	no-flanker	Lexical	original	correct
s3	w7	no-flanker	Lexical	original	correct
s3	w8	no-flanker	Lexical	original	correct
s3	w9	no-flanker	Lexical	original	correct
s3	w10	no-flanker	Lexical	original	correct
s3	w11	no-flanker	Lexical	original	correct
s3	w12	no-flanker	Lexical	original	correct
s3	w13	no-flanker	Lexical	original	correct
s3	w14	no-flanker	Lexical	original	correct
s3	w15	no-flanker	Lexical	original	correct
s3	w16	no-flanker	Lexical	original	correct
s3	w17	no-flanker	Lexical	original	correct
s3	w18	no-flanker	Lexical	original	incorrect
s3	w19	no-flanker	Lexical	original	correct
s3	w20	no-flanker	Lexical	original	correct
s3	w21	no-flanker	Lexical	original	correct
s3	w22	no-flanker	Lexical	original	correct
s3	w23	no-flanker	Lexical	original	correct
s3	w24	no-flanker	Lexical	original	correct
s3	w25	no-flanker	Lexical	original	correct
s3	w26	no-flanker	Lexical	original	correct
s3	w27	no-flanker	Lexical	original	correct
s3	w28	no-flanker	Lexical	original	correct
s3	w29	no-flanker	Lexical	original	correct
s3	w30	no-flanker	Lexical	original	correct
s3	w31	no-flanker	Lexical	original	correct
s3	w32	no-flanker	Lexical	original	correct
s3	w33	no-flanker	Lexical	original	correct
s3	w34	no-flanker	Lexical	original	correct
s3	w35	no-flanker	Lexical	original	correct
s3	w36	no-flanker	Lexical	original	correct
s3	w37	no-flanker	Lexical	original	correct
s3	w38	no-flanker	Lexical	original	correct
s3	w39	no-flanker	Lexical	original	correct
s3	w40	no-flanker	Lexical	original	correct
s3	w41	no-flanker	Lexical	original	correct
s3	w42	no-flanker	Lexical	original	correct
s3	w43	no-flanker	Lexical	original	correct
s3	w44	no-flanker	Lexical	original	correct
s3	w45	no-flanker	Lexical	original	correct
s3	w46	no-flanker	Lexical	original	correct
s3	w47	no-flanker	Lexical	original	correct
s3	w48	no-flanker	Lexical	original	correct
s3	w49	no-flanker	Lexical	original	correct
s3	w50	no-flanker	Lexical	original	correct
s3	w51	no-flanker	Lexical	original	correct
s3	w52	no-flanker	Lexical	original	correct
s3	w53	no-flanker	Lexical	original	correct
s3	w54	no-flanker	Lexical	original	correct
s3	w55	no-flanker	Lexical	original	correct
s3	w56	no-flanker	Lexical	original	correct
s3	w57	no-flanker	Lexical	original	correct
s3	w58	no-flanker	Lexical	original	correct
s3	w59	no-flanker	Lexical	original	correct
s3	w60	no-flanker	Lexical	original	correct
s3	w61	no-flanker	Lexical	original	correct
s3	w62	no-flanker	Lexical	original	correct
s3	w63	no-flanker	Lexical	original	correct
s3	w64	no-flanker	Lexical	original	correct
s3	w65	no-flanker	Lexical	original	correct
s3	w66	no-flanker	Lexical	original	correct
s3	w67	no-flanker	Lexical	original	incorrect
s3	w68	no-flanker	Lexical	original	correct
s3	w69	no-flanker	Lexical	original	correct
s3	w70	no-flanker	Lexical	original	correct
s3	w71	no-flanker	Lexical	original	correct
s3	w72	no-flanker	Lexical	original	correct
s3	w73	no-flanker	Lexical	original	correct
s3	w74	no-flanker	Lexical	original	correct
s3	w75	no-flanker	Lexical	original	correct
s3	w76	no-flanker	Lexical	original	correct
s3	w77	no-flanker	Lexical	original	correct
s3	w78	no-flanker	Lexical	original	correct
s3	w79	no-flanker	Lexical	original	correct
s3	w80	no-flanker	Lexical	original	correct
s3	w81	no-flanker	Lexical	original	correct
s3	w82	no-flanker	Lexical	original	correct
s3	w83	no-flanker	Lexical	original	correct
s3	w84	no-flanker	Lexical	original	correct
s3	w85	no-flanker	Lexical	original	correct
s3	w86	no-flanker	Lexical	original	correct
s3	w87	no-flanker	Lexical	original	correct
s3	w88	no-flanker	Lexical	original	correct
s3	w89	no-flanker	Lexical	original	correct
s3	w90	no-flanker	Lexical	original	correct
s3	w91	no-flanker	Lexical	original	correct
s3	w92	no-flanker	Lexical	original	correct
s3	w93	no-flanker	Lexical	original	correct
s3	w94	no-flanker	Lexical	original	correct
s3	w95	no-flanker	Lexical	original	correct
s3	w96	no-flanker	Lexical	original	correct
s3	w97	no-flanker	Lexical	original	correct
s3	w98	no-flanker	Lexical	original	correct
s3	w99	no-flanker	Lexical	original	correct
s3	w100	no-flanker	Lexical	original	correct
s3	w101	no-flanker	Lexical	original	correct
s3	w102	no-flanker	Lexical	original	correct
s3	w103	no-flanker	Lexical	original	correct
s3	w104	no-flanker	Lexical	original	correct
s3	w105	no-flanker	Lexical	original	correct
s3	w106	no-flanker	Lexical	original	correct
s3	w107	no-flanker	Lexical	original	correct
s3	w108	no-flanker	Lexical	original	correct
s3	w109	no-flanker	Lexical	original	correct
s3	w110	no-flanker	Lexical	original	correct
s3	w111	no-flanker	Lexical	original	correct
s3	w112	no-flanker	Lexical	original	correct
s3	w113	no-flanker	Lexical	original	correct
s3	w114	no-flanker	Lexical	original	correct
s3	w115	no-flanker	Lexical	original	correct
s3	w116	no-flanker	Lexical	original	correct
s3	w117	no-flanker	Lexical	original	correct
s3	w118	no-flanker	Lexical	original	correct
s3	w119	no-flanker	Lexical	original	correct
s3	w120	no-flanker	Lexical	original	correct
s3	w1	unrelated	Lexical	original	correct
s3	w2	unrelated	Lexical	original	correct
s3	w3	unrelated	Lexical	original	correct
s3	w4	unrelated	Lexical	original	correct
s3	w5	unrelated	Lexical	original	correct
s3	w6	unrelated	Lexical	original	correct
s3	w7	unrelated	Lexical	original	correct
s3	w8	unrelated	Lexical	original	correct
s3	w9	unrelated	Lexical	original	correct
s3	w10	unrelated	Lexical	original	correct
s3	w11	unrelated	Lexical	original	correct
s3	w12	unrelated	Lexical	original	correct
s3	w13	unrelated	Lexical	original	correct
s3	w14	unrelated	Lexical	original	correct
s3	w15	unrelated	Lexical	original	correct
s3	w16	unrelated	Lexical	original	correct
s3	w17	unrelated	Lexical	original	correct
s3	w18	unrelated	Lexical	original	correct
s3	w19	unrelated	Lexical	original	correct
s3	w20	unrelated	Lexical	original	correct
s3	w21	unrelated	Lexical	original	correct
s3	w22	unrelated	Lexical	original	correct
s3	w23	unrelated	Lexical	original	correct
s3	w24	unrelated	Lexical	original	correct
s3	w25	unrelated	Lexical	original	correct
s3	w26	unrelated	Lexical	original	correct
s3	w27	unrelated	Lexical	original	correct
s3	w28	unrelated	Lexical	original	correct
s3	w29	unrelated	Lexical	original	correct
s3	w30	unrelated	Lexical	original	correct
s3	w31	unrelated	Lexical	original	correct
s3	w32	unrelated	Lexical	original	correct
s3	w33	unrelated	Lexical	original	correct
s3	w34	unrelated	Lexical	original	correct
s3	w35	unrelated	Lexical	original	correct
s3	w36	unrelated	Lexical	original	correct
s3	w37	unrelated	Lexical	original	correct
s3	w38	unrelated	Lexical	original	correct
s3	w39	unrelated	Lexical	original	correct
s3	w40	unrelated	Lexical	original	correct
s3	w41	unrelated	Lexical	original	correct
s3	w42	unrelated	Lexical	original	correct
s3	w43	unrelated	Lexical	original	correct
s3	w44	unrelated	Lexical	original	correct
s3	w45	unrelated	Lexical	original	correct
s3	w46	unrelated	Lexical	original	correct
s3	w47	unrelated	Lexical	original	correct
s3	w48	unrelated	Lexical	original	correct
s3	w49	unrelated	Lexical	original	correct
s3	w50	unrelated	Lexical	original	correct
s3	w51	unrelated	Lexical	original	correct
s3	w52	unrelated	Lexical	original	correct
s3	w53	unrelated	Lexical	original	correct
s3	w54	unrelated	Lexical	original	correct
s3	w55	unrelated	Lexical	original	correct
s3	w56	unrelated	Lexical	original	correct
s3	w57	unrelated	Lexical	original	correct
s3	w58	unrelated	Lexical	original	correct
s3	w59	unrelated	Lexical	original	correct
s3	w60	unrelated	Lexical	original	correct
s3	w61	unrelated	Lexical	original	correct
s3	w62	unrelated	Lexical	original	correct
s3	w63	unrelated	Lexical	original	correct
s3	w64	unrelated	Lexical	original	correct
s3	w65	unrelated	Lexical	original	correct
s3	w66	unrelated	Lexical	original	correct
s3	w67	unrelated	Lexical	original	correct
s3	w68	unrelated	Lexical	original	correct
s3	w69	unrelated	Lexical	original	correct
s3	w70	unrelated	Lexical	original	correct
s3	w71	unrelated	Lexical	original	correct
s3	w72	unrelated	Lexical	original	correct
s3	w73	unrelated	Lexical	original	correct
s3	w74	unrelated	Lexical	original	correct
s3	w75	unrelated	Lexical	original	correct
s3	w76	unrelated	Lexical	original	correct
s3	w77	unrelated	Lexical	original	correct
s3	w78	unrelated	Lexical	original	correct
s3	w79	unrelated	Lexical	original	correct
s3	w80	unrelated	Lexical	original	correct
s3	w81	unrelated	Lexical	original	correct
s3	w82	unrelated	Lexical	original	correct
s3	w83	unrelated	Lexical	original	correct
s3	w84	unrelated	Lexical	original	correct
s3	w85	unrelated	Lexical	original	correct
s3	w86	unrelated	Lexical	original	correct
s3	w87	unrelated	Lexical	original	correct
s3	w88	unrelated	Lexical	original	correct
s3	w89	unrelated	Lexical	original	correct
s3	w90	unrelated	Lexical	original	correct
s3	w91	unrelated	Lexical	original	correct
s3	w92	unrelated	Lexical	original	correct
s3	w93	unrelated	Lexical	original	correct
s3	w94	unrelated	Lexical	original	correct
s3	w95	unrelated	Lexical	original	correct
s3	w96	unrelated	Lexical	original	correct
s3	w97	unrelated	Lexical	original	correct
s3	w98	unrelated	Lexical	original	correct
s3	w99	unrelated	Lexical	original	correct
s3	w100	unrelated	Lexical	original	correct
s3	w101	unrelated	Lexical	original	correct
s3	w102	unrelated	Lexical	original	correct
s3	w103	unrelated	Lexical	original	correct
s3	w104	unrelated	Lexical	original	correct
s3	w105	unrelated	Lexical	original	correct
s3	w106	unrelated	Lexical	original	correct
s3	w107	unrelated	Lexical	original	correct
s3	w108	unrelated	Lexical	original	correct
s3	w109	unrelated	Lexical	original	correct
s3	w110	unrelated	Lexical	original	correct
s3	w111	unrelated	Lexical	original	correct
s3	w112	unrelated	Lexical	original	correct
s3	w113	unrelated	Lexical	original	correct
s3	w114	unrelated	Lexical	original	correct
s3	w115	unrelated	Lexical	original	correct
s3	w116	unrelated	Lexical	original	correct
s3	w117	unrelated	Lexical	original	correct
s3	w118	unrelated	Lexical	original	correct
s3	w119	unrelated	Lexical	original	correct
s3	w120	unrelated	Lexical	original	correct
s3	w1	unrelated	Non-lexical	original	correct
s3	w2	unrelated	Non-lexical	original	correct
s3	w3	unrelated	Non-lexical	original	correct
s3	w4	unrelated	Non-lexical	original	correct
s3	w5	unrelated	Non-lexical	original	correct
s3	w6	unrelated	Non-lexical	original	correct
s3	w7	unrelated	Non-lexical	original	correct
s3	w8	unrelated	Non-lexical	original	correct
s3	w9	unrelated	Non-lexical	original	correct
s3	w10	unrelated	Non-lexical	original	correct
s3	w11	unrelated	Non-lexical	original	correct
s3	w12	unrelated	Non-lexical	original	correct
s3	w13	unrelated	Non-lexical	original	correct
s3	w14	unrelated	Non-lexical	original	correct
s3	w15	unrelated	Non-lexical	original	correct
s3	w16	unrelated	Non-lexical	original	correct
s3	w17	unrelated	Non-lexical	original	correct
s3	w18	unrelated	Non-lexical	original	correct
s3	w19	unrelated	Non-lexical	original	correct
s3	w20	unrelated	Non-lexical	original	correct
s3	w21	unrelated	Non-lexical	original	correct
s3	w22	unrelated	Non-lexical	original	correct
s3	w23	unrelated	Non-lexical	original	correct
s3	w24	unrelated	Non-lexical	original	correct
s3	w25	unrelated	Non-lexical	original	incorrect
s3	w26	unrelated	Non-lexical	original	correct
s3	w27	unrelated	Non-lexical	original	correct
s3	w28	unrelated	Non-lexical	original	correct
s3	w29	unrelated	Non-lexical	original	correct
s3	w30	unrelated	Non-lexical	original	correct
s3	w31	unrelated	Non-lexical	original	correct
s3	w32	unrelated	Non-lexical	original	correct
s3	w33	unrelated	Non-lexical	original	correct
s3	w34	unrelated	Non-lexical	original	correct
s3	w35	unrelated	Non-lexical	original	correct
s3	w36	unrelated	Non-lexical	original	correct
s3	w37	unrelated	Non-lexical	original	correct
s3	w38	unrelated	Non-lexical	original	correct
s3	w39	unrelated	Non-lexical	original	correct
s3	w40	unrelated	Non-lexical	original	correct
s3	w41	unrelated	Non-lexical	original	correct
s3	w42	unrelated	Non-lexical	original	correct
s3	w43	unrelated	Non-lexical	original	correct
s3	w44	unrelated	Non-lexical	original	correct
s3	w45	unrelated	Non-lexical	original	correct
s3	w46	unrelated	Non-lexical	original	correct
s3	w47	unrelated	Non-lexical	original	correct
s3	w48	unrelated	Non-lexical	original	correct
s3	w49	unrelated	Non-lexical	original	correct
s3	w50	unrelated	Non-lexical	original	correct
s3	w51	unrelated	Non-lexical	original	correct
s3	w52	unrelated	Non-lexical	original	correct
s3	w53	unrelated	Non-lexical	original	correct
s3	w54	unrelated	Non-lexical	original	correct
s3	w55	unrelated	Non-lexical	original	correct
s3	w56	unrelated	Non-lexical	original	correct
s3	w57	unrelated	Non-lexical	original	correct
s3	w58	unrelated	Non-lexical	original	correct
s3	w59	unrelated	Non-lexical	original	correct
s3	w60	unrelated	Non-lexical	original	correct
s3	w61	unrelated	Non-lexical	original	correct
s3	w62	unrelated	Non-lexical	original	correct
s3	w63	unrelated	Non-lexical	original	correct
s3	w64	unrelated	Non-lexical	original	correct
s3	w65	unrelated	Non-lexical	original	correct
s3	w66	unrelated	Non-lexical	original	correct
s3	w67	unrelated	Non-lexical	original	correct
s3	w68	unrelated	Non-lexical	original	correct
s3	w69	unrelated	Non-lexical	original	correct
s3	w70	unrelated	Non-lexical	original	correct
s3	w71	unrelated	Non-lexical	original	correct
s3	w72	unrelated	Non-lexical	original	correct
s3	w73	unrelated	Non-lexical	original	correct
s3	w74	unrelated	Non-lexical	original	correct
s3	w75	unrelated	Non-lexical	original	correct
s3	w76	unrelated	Non-lexical	original	correct
s3	w77	unrelated	Non-lexical	original	correct
s3	w78	unrelated	Non-lexical	original	correct
s3	w79	unrelated	Non-lexical	original	correct
s3	w80	unrelated	Non-lexical	original	correct
s3	w81	unrelated	Non-lexical	original	correct
s3	w82	unrelated	Non-lexical	original	correct
s3	w83	unrelated	Non-lexical	original	correct
s3	w84	unrelated	Non-lexical	original	correct
s3	w85	unrelated	Non-lexical	original	correct
s3	w86	unrelated	Non-lexical	original	correct
s3	w87	unrelated	Non-lexical	original	correct
s3	w88	unrelated	Non-lexical	original	correct
s3	w89	unrelated	Non-lexical	original	correct
s3	w90	unrelated	Non-lexical	original	incorrect
s3	w91	unrelated	Non-lexical	original	correct
s3	w92	unrelated	Non-lexical	original	correct
s3	w93	unrelated	Non-lexical	original	correct
s3	w94	unrelated	Non-lexical	original	correct
s3	w95	unrelated	Non-lexical	original	correct
s3	w96	unrelated	Non-lexical	original	correct
s3	w97	unrelated	Non-lexical	original	correct
s3	w98	unrelated	Non-lexical	original	correct
s3	w99	unrelated	Non-lexical	original	correct
s3	w100	unrelated	Non-lexical	original	correct
s3	w101	unrelated	Non-lexical	original	correct
s3	w102	unrelated	Non-lexical	original	correct
s3	w103	unrelated	Non-lexical	original	correct
s3	w104	unrelated	Non-lexical	original	correct
s3	w105	unrelated	Non-lexical	original	correct
s3	w106	unrelated	Non-lexical	original	correct
s3	w107	unrelated	Non-lexical	original	correct
s3	w108	unrelated	Non-lexical	original	correct
s3	w109	unrelated	Non-lexical	original	correct
s3	w110	unrelated	Non-lexical	original	correct
s3	w111	unrelated	Non-lexical	original	correct
s3	w112	unrelated	Non-lexical	original	correct
s3	w113	unrelated	Non-lexical	original	correct
s3	w114	unrelated	Non-lexical	original	correct
s3	w115	unrelated	Non-lexical	original	correct
s3	w116	unrelated	Non-lexical	original	correct
s3	w117	unrelated	Non-lexical	original	correct
s3	w118	unrelated	Non-lexical	original	correct
s3	w119	unrelated	Non-lexical	original	correct
s3	w120	unrelated	Non-lexical	original	correct
s3	w1	no-flanker	Non-lexical	original	correct
s3	w2	no-flanker	Non-lexical	original	correct
s3	w3	no-flanker	Non-lexical	original	correct
s3	w4	no-flanker	Non-lexical	original	correct
s3	w5	no-flanker	Non-lexical	original	correct
s3	w6	no-flanker	Non-lexical	original	correct
s3	w7	no-flanker	Non-lexical	original	correct
s3	w8	no-flanker	Non-lexical	original	correct
s3	w9	no-flanker	Non-lexical	original	correct
s3	w10	no-flanker	Non-lexical	original	correct
s3	w11	no-flanker	Non-lexical	original	correct
s3	w12	no-flanker	Non-lexical	original	correct
s3	w13	no-flanker	Non-lexical	original	correct
s3	w14	no-flanker	Non-lexical	original	correct
s3	w15	no-flanker	Non-lexical	original	correct
s3	w16	no-flanker	Non-lexical	original	correct
s3	w17	no-flanker	Non-lexical	original	correct
s3	w18	no-flanker	Non-lexical	original	correct
s3	w19	no-flanker	Non-lexical	original	correct
s3	w20	no-flanker	Non-lexical	original	correct
s3	w21	no-flanker	Non-lexical	original	correct
s3	w22	no-flanker	Non-lexical	original	correct
s3	w23	no-flanker	Non-lexical	original	correct
s3	w24	no-flanker	Non-lexical	original	correct
s3	w25	no-flanker	Non-lexical	original	correct
s3	w26	no-flanker	Non-lexical	original	correct
s3	w27	no-flanker	Non-lexical	original	correct
s3	w28	no-flanker	Non-lexical	original	correct
s3	w29	no-flanker	Non-lexical	original	correct
s3	w30	no-flanker	Non-lexical	original	correct
s3	w31	no-flanker	Non-lexical	original	correct
s3	w32	no-flanker	Non-lexical	original	correct
s3	w33	no-flanker	Non-lexical	original	correct
s3	w34	no-flanker	Non-lexical	original	correct
s3	w35	no-flanker	Non-lexical	original	correct
s3	w36	no-flanker	Non-lexical	original	correct
s3	w37	no-flanker	Non-lexical	original	correct
s3	w38	no-flanker	Non-lexical	original	correct
s3	w39	no-flanker	Non-lexical	original	correct
s3	w40	no-flanker	Non-lexical	original	correct
s3	w41	no-flanker	Non-lexical	original	correct
s3	w42	no-flanker	Non-lexical	original	correct
s3	w43	no-flanker	Non-lexical	original	correct
s3	w44	no-flanker	Non-lexical	original	correct
s3	w45	no-flanker	Non-lexical	original	correct
s3	w46	no-flanker	Non-lexical	original	correct
s3	w47	no-flanker	Non-lexical	original	correct
s3	w48	no-flanker	Non-lexical	original	correct
s3	w49	no-flanker	Non-lexical	original	correct
s3	w50	no-flanker	Non-lexical	original	correct
s3	w51	no-flanker	Non-lexical	original	correct
s3	w52	no-flanker	Non-lexical	original	correct
s3	w53	no-flanker	Non-lexical	original	correct
s3	w54	no-flanker	Non-lexical	original	correct
s3	w55	no-flanker	Non-lexical	original	correct
s3	w56	no-flanker	Non-lexical	original	correct
s3	w57	no-flanker	Non-lexical	original	correct
s3	w58	no-flanker	Non-lexical	original	correct
s3	w59	no-flanker	Non-lexical	original	correct
s3	w60	no-flanker	Non-lexical	original	correct
s3	w61	no-flanker	Non-lexical	original	correct
s3	w62	no-flanker	Non-lexical	original	correct
s3	w63	no-flanker	Non-lexical	original	correct
s3	w64	no-flanker	Non-lexical	original	correct
s3	w65	no-flanker	Non-lexical	original	correct
s3	w66	no-flanker	Non-lexical	original	correct
s3	w67	no-flanker	Non-lexical	original	correct
s3	w68	no-flanker	Non-lexical	original	correct
s3	w69	no-flanker	Non-lexical	original	correct
s3	w70	no-flanker	Non-lexical	original	correct
s3	w71	no-flanker	Non-lexical	original	correct
s3	w72	no-flanker	Non-lexical	original	correct
s3	w73	no-flanker	Non-lexical	original	correct
s3	w74	no-flanker	Non-lexical	original	incorrect
s3	w75	no-flanker	Non-lexical	original	correct
s3	w76	no-flanker	Non-lexical	original	correct
s3	w77	no-flanker	Non-lexical	original	correct
s3	w78	no-flanker	Non-lexical	original	correct
s3	w79	no-flanker	Non-lexical	original	correct
[truncated: 41,201 more rows]
